# Supplementary material for: Dibromido(2,9-dimethyl-1,10-phenanthroline-κ2 N,N′)zinc
Source: Acta Crystallogr Sect E Struct Rep Online. 2012 May 26;68(Pt 6):m811. doi: 10.1107/S1600536812022738 (PMC3379135; doi:10.1107/S1600536812022738)
Supplement: Supplementary file 1 [file e-68-0m811-sup1.cif]

##############################################################################
#                                                                            #
# This CIF contains the data in a paper accepted for publication in          #
# Acta Crystallographica Section E. It conforms to the requirements of       #
# Notes for Authors for Acta Crystallographica Section E, and has been       #
# peer reviewed under the auspices of the IUCr Commission on Journals.       #
#                                                                            #
# Full details of the Crystallographic Information File format               #
# are given in the paper "The Crystallographic Information File (CIF):       #
# a New Standard Archive File for Crystallography" by S. R. Hall, F. H.      #
# Allen and I. D. Brown [Acta Cryst. (1991), A47, 655-685].                  #
#                                                                            #
# The current version of the core CIF dictionary is obtainable from          #
# ftp://ftp.iucr.org/pub/cif_core.dic.                                       #
#                                                                            #
# Software is freely available for graphical display of the structure(s)     #
# in this CIF. For information consult the CIF software page                 #
# http://www.iucr.org/resources/cif/software.                                #
#                                                                            #
# This file may be used for bona fide research purposes within the           #
# scientific community so long as proper attribution is given to the journal # 
# article from which it was obtained.                                        #
#                                                                            #
##############################################################################
data_I
_audit_creation_method     SHELXL-97
_chemical_name_systematic
;
Dibromido(2,9-dimethyl-1,10-phenanthroline-\k^2^<i>N</i>,<i>N</i>')zinc
;
_chemical_name_common     ?
_chemical_formula_moiety     'C14 H12 Br2 N2 Zn'
_chemical_formula_sum     'C14 H12 Br2 N2 Zn'
_chemical_formula_iupac     '[Zn Br2 (C14 H12 N2)]'
_chemical_formula_weight     433.45
_chemical_melting_point     ?
_symmetry_cell_setting     monoclinic
_symmetry_space_group_name_H-M     'P 21/c'
_symmetry_space_group_name_Hall     '-P 2ybc'
loop_
    _symmetry_equiv_pos_as_xyz
    'x, y, z'
    '-x, y+1/2, -z+1/2'
    '-x, -y, -z'
    'x, -y-1/2, z-1/2'
_cell_length_a     9.4113(19)
_cell_length_b     18.424(4)
_cell_length_c     9.3362(19)
_cell_angle_alpha     90.00
_cell_angle_beta     112.59(3)
_cell_angle_gamma     90.00
_cell_volume     1494.6(6)
_cell_formula_units_Z     4
_cell_measurement_reflns_used     4014
_cell_measurement_theta_min     2.21
_cell_measurement_theta_max     29.23
_cell_measurement_temperature     298(2)
_exptl_crystal_description     block
_exptl_crystal_colour     colorless
_exptl_crystal_size_max     0.25
_exptl_crystal_size_mid     0.20
_exptl_crystal_size_min     0.17
_exptl_crystal_density_diffrn     1.926
_exptl_crystal_density_meas     ?
_exptl_crystal_density_method     'not measured'
_exptl_crystal_F_000     840
_exptl_absorpt_coefficient_mu     6.976
_exptl_absorpt_correction_type     numerical
_exptl_absorpt_process_details
;
[shape of crystal determined optically
(X-RED32; Stoe & Cie, (2005)]
;
_exptl_absorpt_correction_T_min     0.2744
_exptl_absorpt_correction_T_max     0.3834
_exptl_special_details
;
;
_diffrn_ambient_temperature     298(2)
_diffrn_radiation_type     MoK\a
_diffrn_radiation_wavelength     0.71073
_diffrn_radiation_source     'fine-focus sealed tube'
_diffrn_radiation_monochromator     graphite
_diffrn_measurement_device_type     'Stoe IPDS 2T'
_diffrn_measurement_method     'rotation method'
_diffrn_detector_area_resol_mean     '0.15 mm'
_diffrn_reflns_number     11850
_diffrn_reflns_av_R_equivalents     0.0759
_diffrn_reflns_av_sigmaI/netI     0.0788
_diffrn_reflns_theta_min     2.21
_diffrn_reflns_theta_max     29.23
_diffrn_reflns_theta_full     29.23
_diffrn_measured_fraction_theta_max     0.991
_diffrn_measured_fraction_theta_full     0.991
_diffrn_reflns_limit_h_min     -12
_diffrn_reflns_limit_h_max     12
_diffrn_reflns_limit_k_min     -23
_diffrn_reflns_limit_k_max     25
_diffrn_reflns_limit_l_min     -12
_diffrn_reflns_limit_l_max     12
_diffrn_standards_number     0
_diffrn_standards_interval_count     ?
_diffrn_standards_interval_time     ?
_diffrn_standards_decay_%     ?
_refine_special_details
;
Refinement of <i>F</i>^2^ against ALL reflections. The weighted <i>R</i>-factor
<i>wR</i> and goodness of fit <i>S</i> are based on <i>F</i>^2^, conventional
<i>R</i>-factors <i>R</i> are based on <i>F</i>, with <i>F</i> set to zero for
negative <i>F</i>^2^. The threshold expression of <i>F</i>^2^ >
\s(<i>F</i>^2^) is used only for calculating <i>R</i>-factors(gt) <i>etc</i>.
and is not relevant to the choice of reflections for refinement.
<i>R</i>-factors based on <i>F</i>^2^ are statistically about twice as large
as those based on <i>F</i>, and <i>R</i>- factors based on ALL data will be
even larger.
;
_reflns_number_total     4014
_reflns_number_gt     2304
_reflns_threshold_expression     I>2\s(I)
_refine_ls_structure_factor_coef     Fsqd
_refine_ls_matrix_type     full
_refine_ls_R_factor_all     0.1062
_refine_ls_R_factor_gt     0.0497
_refine_ls_wR_factor_gt     0.0858
_refine_ls_wR_factor_ref     0.0999
_refine_ls_goodness_of_fit_ref     0.948
_refine_ls_restrained_S_all     0.948
_refine_ls_number_reflns     4014
_refine_ls_number_parameters     174
_refine_ls_number_restraints     0
_refine_ls_hydrogen_treatment     constr
_refine_ls_weighting_scheme     calc
_refine_ls_weighting_details
                 'calc w=1/[\s^2^(Fo^2^)+(0.0423P)^2^] where P=(Fo^2^+2Fc^2^)/3'
_atom_sites_solution_hydrogens     geom
_atom_sites_solution_primary     direct
_atom_sites_solution_secondary     difmap
_refine_ls_shift/su_max     0.000
_refine_ls_shift/su_mean     0.000
_refine_diff_density_max     0.404
_refine_diff_density_min     -0.666
_refine_ls_extinction_method     none
_refine_ls_extinction_coef     ?
loop_
    _atom_type_symbol
    _atom_type_description
    _atom_type_scat_dispersion_real
    _atom_type_scat_dispersion_imag
    _atom_type_scat_source
    'C' 'C' 0.0033 0.0016
                         'International Tables Vol C Tables 4.2.6.8 and 6.1.1.4'
    'H' 'H' 0.0000 0.0000
                         'International Tables Vol C Tables 4.2.6.8 and 6.1.1.4'
    'N' 'N' 0.0061 0.0033
                         'International Tables Vol C Tables 4.2.6.8 and 6.1.1.4'
    'Zn' 'Zn' 0.2839 1.4301
                         'International Tables Vol C Tables 4.2.6.8 and 6.1.1.4'
    'Br' 'Br' -0.2901 2.4595
                         'International Tables Vol C Tables 4.2.6.8 and 6.1.1.4'
_computing_data_collection     'X-AREA (Stoe & Cie, 2005)'
_computing_cell_refinement     'X-AREA (Stoe & Cie, 2005)'
_computing_data_reduction     'X-AREA (Stoe & Cie, 2005)'
_computing_structure_solution     'SHELXS97 (Sheldrick, 2008)'
_computing_structure_refinement     'SHELXL97 (Sheldrick, 2008)'
_computing_molecular_graphics     'ORTEP-3 for Windows (Farrugia, 1997)'
_computing_publication_material     'WinGX (Farrugia, 1999)'
loop_
    _atom_site_type_symbol
    _atom_site_label
    _atom_site_fract_x
    _atom_site_fract_y
    _atom_site_fract_z
    _atom_site_U_iso_or_equiv
    _atom_site_adp_type
    _atom_site_calc_flag
    _atom_site_refinement_flags
    _atom_site_occupancy
    _atom_site_symmetry_multiplicity
    _atom_site_disorder_assembly
    _atom_site_disorder_group
    Zn Zn1 0.66996(6) 0.13233(3) 0.75289(6) 0.03618(15) Uani d . 1 1 . .
    Br Br1 0.79790(8) 0.24221(4) 0.77098(8) 0.0667(2) Uani d . 1 1 . .
    Br Br2 0.74325(7) 0.03299(3) 0.63755(6) 0.05122(17) Uani d . 1 1 . .
    N N1 0.6409(4) 0.1030(2) 0.9541(4) 0.0317(8) Uani d . 1 1 . .
    N N2 0.4348(4) 0.1459(2) 0.6749(4) 0.0349(9) Uani d . 1 1 . .
    C C1 0.9118(6) 0.0852(3) 1.1082(6) 0.0514(14) Uani d . 1 1 . .
    H H1A 0.9226 0.0590 1.0240 0.077 Uiso calc R 1 1 . .
    H H1B 0.9740 0.0627 1.2047 0.077 Uiso calc R 1 1 . .
    H H1C 0.9447 0.1345 1.1074 0.077 Uiso calc R 1 1 . .
    C C2 0.7466(5) 0.0842(3) 1.0900(5) 0.0359(10) Uani d . 1 1 . .
    C C3 0.7030(6) 0.0634(3) 1.2131(5) 0.0429(12) Uani d . 1 1 . .
    H H3 0.7775 0.0492 1.3077 0.051 Uiso calc R 1 1 . .
    C C4 0.5507(6) 0.0641(3) 1.1932(6) 0.0434(12) Uani d . 1 1 . .
    H H4 0.5217 0.0492 1.2733 0.052 Uiso calc R 1 1 . .
    C C5 0.4398(6) 0.0872(3) 1.0528(5) 0.0376(11) Uani d . 1 1 . .
    C C6 0.4904(5) 0.1057(2) 0.9352(5) 0.0318(10) Uani d . 1 1 . .
    C C7 0.2784(7) 0.0920(3) 1.0226(7) 0.0479(13) Uani d . 1 1 . .
    H H7 0.2437 0.0787 1.0996 0.058 Uiso calc R 1 1 . .
    C C8 0.1774(6) 0.1151(3) 0.8858(7) 0.0561(15) Uani d . 1 1 . .
    H H8 0.0740 0.1188 0.8706 0.067 Uiso calc R 1 1 . .
    C C9 0.2244(6) 0.1343(3) 0.7625(6) 0.0442(12) Uani d . 1 1 . .
    C C10 0.3796(5) 0.1290(3) 0.7864(5) 0.0346(10) Uani d . 1 1 . .
    C C11 0.1239(6) 0.1607(3) 0.6167(7) 0.0557(14) Uani d . 1 1 . .
    H H11 0.0195 0.1660 0.5956 0.067 Uiso calc R 1 1 . .
    C C12 0.1803(6) 0.1781(3) 0.5082(6) 0.0549(14) Uani d . 1 1 . .
    H H12 0.1140 0.1956 0.4124 0.066 Uiso calc R 1 1 . .
    C C13 0.3386(6) 0.1702(3) 0.5378(6) 0.0442(12) Uani d . 1 1 . .
    C C14 0.4045(7) 0.1888(3) 0.4201(6) 0.0588(15) Uani d . 1 1 . .
    H H14A 0.4686 0.2310 0.4535 0.088 Uiso calc R 1 1 . .
    H H14B 0.3224 0.1985 0.3222 0.088 Uiso calc R 1 1 . .
    H H14C 0.4648 0.1488 0.4089 0.088 Uiso calc R 1 1 . .
loop_
    _atom_site_aniso_label
    _atom_site_aniso_U_11
    _atom_site_aniso_U_22
    _atom_site_aniso_U_33
    _atom_site_aniso_U_12
    _atom_site_aniso_U_13
    _atom_site_aniso_U_23
    Zn1 0.0290(3) 0.0397(3) 0.0402(3) 0.0015(3) 0.0137(2) 0.0058(2)
    Br1 0.0542(4) 0.0502(4) 0.0879(5) -0.0154(3) 0.0186(3) 0.0098(3)
    Br2 0.0539(4) 0.0554(4) 0.0464(3) 0.0142(3) 0.0216(3) 0.0027(3)
    N1 0.028(2) 0.032(2) 0.035(2) 0.0023(17) 0.0115(17) 0.0016(16)
    N2 0.032(2) 0.035(2) 0.0329(19) 0.0022(18) 0.0073(16) -0.0006(17)
    C1 0.037(3) 0.062(4) 0.050(3) 0.005(3) 0.011(3) 0.003(3)
    C2 0.033(3) 0.034(3) 0.035(2) 0.001(2) 0.007(2) -0.0042(19)
    C3 0.049(3) 0.041(3) 0.033(2) 0.002(3) 0.008(2) 0.000(2)
    C4 0.056(3) 0.041(3) 0.039(3) -0.002(3) 0.024(3) 0.000(2)
    C5 0.039(3) 0.032(3) 0.047(3) -0.005(2) 0.023(2) -0.005(2)
    C6 0.025(2) 0.027(2) 0.042(2) 0.0005(19) 0.012(2) -0.0028(19)
    C7 0.046(3) 0.046(3) 0.064(3) 0.000(3) 0.034(3) 0.004(3)
    C8 0.030(3) 0.061(4) 0.080(4) -0.004(3) 0.024(3) 0.002(3)
    C9 0.028(2) 0.045(3) 0.056(3) 0.001(2) 0.011(2) -0.002(3)
    C10 0.024(2) 0.031(3) 0.044(2) 0.000(2) 0.0077(19) -0.001(2)
    C11 0.025(3) 0.065(4) 0.066(4) 0.011(3) 0.004(2) -0.002(3)
    C12 0.039(3) 0.058(4) 0.047(3) 0.012(3) -0.006(2) 0.007(3)
    C13 0.043(3) 0.037(3) 0.044(3) 0.010(2) 0.007(2) -0.001(2)
    C14 0.066(4) 0.061(4) 0.039(3) 0.013(3) 0.010(3) 0.013(3)
_geom_special_details
;
All e.s.d.'s (except the e.s.d. in the dihedral angle between two l.s. planes)
are estimated using the full covariance matrix. The cell e.s.d.'s are taken
into account individually in the estimation of e.s.d.'s in distances, angles
and torsion angles; correlations between e.s.d.'s in cell parameters are only
used when they are defined by crystal symmetry. An approximate (isotropic)
treatment of cell e.s.d.'s is used for estimating e.s.d.'s involving l.s.
planes.
;
loop_
    _geom_bond_atom_site_label_1
    _geom_bond_atom_site_label_2
    _geom_bond_site_symmetry_2
    _geom_bond_distance
    _geom_bond_publ_flag
    Zn1 N2 . 2.062(4) ?
    Zn1 N1 . 2.071(3) ?
    Zn1 Br1 . 2.3281(9) ?
    Zn1 Br2 . 2.3572(8) ?
    N1 C2 . 1.322(6) ?
    N1 C6 . 1.360(6) ?
    N2 C13 . 1.329(6) ?
    N2 C10 . 1.366(5) ?
    C1 C2 . 1.498(7) ?
    C1 H1A . 0.9600 ?
    C1 H1B . 0.9600 ?
    C1 H1C . 0.9600 ?
    C2 C3 . 1.414(6) ?
    C3 C4 . 1.372(7) ?
    C3 H3 . 0.9300 ?
    C4 C5 . 1.392(7) ?
    C4 H4 . 0.9300 ?
    C5 C6 . 1.396(6) ?
    C5 C7 . 1.437(7) ?
    C6 C10 . 1.445(7) ?
    C7 C8 . 1.336(8) ?
    C7 H7 . 0.9300 ?
    C8 C9 . 1.427(7) ?
    C8 H8 . 0.9300 ?
    C9 C10 . 1.394(7) ?
    C9 C11 . 1.412(8) ?
    C11 C12 . 1.351(7) ?
    C11 H11 . 0.9300 ?
    C12 C13 . 1.414(7) ?
    C12 H12 . 0.9300 ?
    C13 C14 . 1.494(7) ?
    C14 H14A . 0.9600 ?
    C14 H14B . 0.9600 ?
    C14 H14C . 0.9600 ?
loop_
    _geom_angle_atom_site_label_1
    _geom_angle_atom_site_label_2
    _geom_angle_atom_site_label_3
    _geom_angle_site_symmetry_1
    _geom_angle_site_symmetry_3
    _geom_angle
    _geom_angle_publ_flag
    N2 Zn1 N1 . . 81.63(14) ?
    N2 Zn1 Br1 . . 112.03(11) ?
    N1 Zn1 Br1 . . 113.94(11) ?
    N2 Zn1 Br2 . . 113.29(11) ?
    N1 Zn1 Br2 . . 112.05(11) ?
    Br1 Zn1 Br2 . . 118.32(3) ?
    C2 N1 C6 . . 119.7(4) ?
    C2 N1 Zn1 . . 128.7(3) ?
    C6 N1 Zn1 . . 111.5(3) ?
    C13 N2 C10 . . 119.5(4) ?
    C13 N2 Zn1 . . 128.5(3) ?
    C10 N2 Zn1 . . 112.0(3) ?
    C2 C1 H1A . . 109.5 ?
    C2 C1 H1B . . 109.5 ?
    H1A C1 H1B . . 109.5 ?
    C2 C1 H1C . . 109.5 ?
    H1A C1 H1C . . 109.5 ?
    H1B C1 H1C . . 109.5 ?
    N1 C2 C3 . . 120.3(4) ?
    N1 C2 C1 . . 118.1(4) ?
    C3 C2 C1 . . 121.6(4) ?
    C4 C3 C2 . . 120.1(5) ?
    C4 C3 H3 . . 120.0 ?
    C2 C3 H3 . . 120.0 ?
    C3 C4 C5 . . 119.8(4) ?
    C3 C4 H4 . . 120.1 ?
    C5 C4 H4 . . 120.1 ?
    C4 C5 C6 . . 117.1(4) ?
    C4 C5 C7 . . 123.9(4) ?
    C6 C5 C7 . . 119.0(5) ?
    N1 C6 C5 . . 122.8(4) ?
    N1 C6 C10 . . 117.8(4) ?
    C5 C6 C10 . . 119.4(4) ?
    C8 C7 C5 . . 121.2(4) ?
    C8 C7 H7 . . 119.4 ?
    C5 C7 H7 . . 119.4 ?
    C7 C8 C9 . . 121.5(5) ?
    C7 C8 H8 . . 119.2 ?
    C9 C8 H8 . . 119.2 ?
    C10 C9 C11 . . 116.8(4) ?
    C10 C9 C8 . . 118.9(5) ?
    C11 C9 C8 . . 124.2(5) ?
    N2 C10 C9 . . 123.0(4) ?
    N2 C10 C6 . . 117.1(4) ?
    C9 C10 C6 . . 119.9(4) ?
    C12 C11 C9 . . 119.6(5) ?
    C12 C11 H11 . . 120.2 ?
    C9 C11 H11 . . 120.2 ?
    C11 C12 C13 . . 121.1(5) ?
    C11 C12 H12 . . 119.5 ?
    C13 C12 H12 . . 119.5 ?
    N2 C13 C12 . . 120.0(5) ?
    N2 C13 C14 . . 117.6(5) ?
    C12 C13 C14 . . 122.4(5) ?
    C13 C14 H14A . . 109.5 ?
    C13 C14 H14B . . 109.5 ?
    H14A C14 H14B . . 109.5 ?
    C13 C14 H14C . . 109.5 ?
    H14A C14 H14C . . 109.5 ?
    H14B C14 H14C . . 109.5 ?
loop_
    _geom_torsion_atom_site_label_1
    _geom_torsion_atom_site_label_2
    _geom_torsion_atom_site_label_3
    _geom_torsion_atom_site_label_4
    _geom_torsion_site_symmetry_1
    _geom_torsion_site_symmetry_2
    _geom_torsion_site_symmetry_3
    _geom_torsion_site_symmetry_4
    _geom_torsion
    _geom_torsion_publ_flag
    N2 Zn1 N1 C2 . . . . -177.9(4) ?
    Br1 Zn1 N1 C2 . . . . -67.4(4) ?
    Br2 Zn1 N1 C2 . . . . 70.3(4) ?
    N2 Zn1 N1 C6 . . . . 1.1(3) ?
    Br1 Zn1 N1 C6 . . . . 111.6(3) ?
    Br2 Zn1 N1 C6 . . . . -110.7(3) ?
    N1 Zn1 N2 C13 . . . . 176.8(4) ?
    Br1 Zn1 N2 C13 . . . . 64.3(4) ?
    Br2 Zn1 N2 C13 . . . . -72.7(4) ?
    N1 Zn1 N2 C10 . . . . -0.8(3) ?
    Br1 Zn1 N2 C10 . . . . -113.3(3) ?
    Br2 Zn1 N2 C10 . . . . 109.7(3) ?
    C6 N1 C2 C3 . . . . 3.3(7) ?
    Zn1 N1 C2 C3 . . . . -177.8(3) ?
    C6 N1 C2 C1 . . . . -177.3(4) ?
    Zn1 N1 C2 C1 . . . . 1.7(7) ?
    N1 C2 C3 C4 . . . . -1.5(7) ?
    C1 C2 C3 C4 . . . . 179.1(5) ?
    C2 C3 C4 C5 . . . . -1.7(8) ?
    C3 C4 C5 C6 . . . . 2.8(7) ?
    C3 C4 C5 C7 . . . . -178.0(5) ?
    C2 N1 C6 C5 . . . . -2.0(7) ?
    Zn1 N1 C6 C5 . . . . 178.9(4) ?
    C2 N1 C6 C10 . . . . 177.8(4) ?
    Zn1 N1 C6 C10 . . . . -1.3(5) ?
    C4 C5 C6 N1 . . . . -1.1(7) ?
    C7 C5 C6 N1 . . . . 179.8(5) ?
    C4 C5 C6 C10 . . . . 179.1(4) ?
    C7 C5 C6 C10 . . . . -0.1(7) ?
    C4 C5 C7 C8 . . . . 179.4(5) ?
    C6 C5 C7 C8 . . . . -1.5(8) ?
    C5 C7 C8 C9 . . . . 1.7(9) ?
    C7 C8 C9 C10 . . . . -0.3(9) ?
    C7 C8 C9 C11 . . . . -178.5(6) ?
    C13 N2 C10 C9 . . . . 1.5(7) ?
    Zn1 N2 C10 C9 . . . . 179.4(4) ?
    C13 N2 C10 C6 . . . . -177.5(4) ?
    Zn1 N2 C10 C6 . . . . 0.4(5) ?
    C11 C9 C10 N2 . . . . -1.9(8) ?
    C8 C9 C10 N2 . . . . 179.8(5) ?
    C11 C9 C10 C6 . . . . 177.1(5) ?
    C8 C9 C10 C6 . . . . -1.3(8) ?
    N1 C6 C10 N2 . . . . 0.6(6) ?
    C5 C6 C10 N2 . . . . -179.5(4) ?
    N1 C6 C10 C9 . . . . -178.4(4) ?
    C5 C6 C10 C9 . . . . 1.4(7) ?
    C10 C9 C11 C12 . . . . 1.0(8) ?
    C8 C9 C11 C12 . . . . 179.2(6) ?
    C9 C11 C12 C13 . . . . 0.2(9) ?
    C10 N2 C13 C12 . . . . -0.2(7) ?
    Zn1 N2 C13 C12 . . . . -177.7(4) ?
    C10 N2 C13 C14 . . . . 179.4(4) ?
    Zn1 N2 C13 C14 . . . . 1.9(7) ?
    C11 C12 C13 N2 . . . . -0.7(9) ?
    C11 C12 C13 C14 . . . . 179.8(6) ?
data_global
_journal_date_recd_electronic     2012-05-12
_journal_date_accepted     2012-05-18
_journal_name_full     'Acta Crystallographica, Section E'
_journal_year     2012
_journal_volume     68
_journal_issue      6
_journal_page_first     m811
_journal_page_last     m811
_journal_paper_category     QM
_journal_paper_doi     10.1107/S1600536812022738
_journal_coeditor_code     BT5921
_publ_contact_author_name     'Mostafa M. Amini'
_publ_contact_author_address
;
Department of Chemistry
Shahid Beheshti University
G.C.
Evin
Tehran 1983963113
Iran
;
_publ_contact_author_email     'm-pouramini@sbu.ac.ir'
_publ_contact_author_fax     '+98 21 29903109'
_publ_contact_author_phone     '+98 21 29903109'
_publ_section_title
;
Dibromido(2,9-dimethyl-1,10-phenanthroline-\k^2^<i>N</i>,<i>N</i>')zinc
;
loop_
    _publ_author_name
    _publ_author_footnote
    _publ_author_address
    'Dehghani, Ali' .
;
Department of Chemistry
Shahid Beheshti University
G.C.
Evin
Tehran 1983963113
Iran
Department of Chemistry, Iran University of Science and Technology,
Tehran 16846-13114, Iran
;
    'M. Amini, Mostafa' .
;
Department of Chemistry
Shahid Beheshti University
G.C.
Evin
Tehran 1983963113
Iran
;
    'Najafi, Ezzatollah' .
;
Department of Chemistry
Shahid Beheshti University
G.C.
Evin
Tehran 1983963113
Iran
;
    'Tadjarodi, Azadeh' .
;
Department of Chemistry, Iran University of Science and Technology,
Tehran 16846-13114, Iran
;
    'Notash, Behrouz' .
;
Department of Chemistry
Shahid Beheshti University
G.C.
Evin
Tehran 1983963113
Iran
;
