# Supplementary material for: Dibromido(2,9-dimethyl-1,10-phenanthroline-κ2 N,N′)zinc
Source: Acta Crystallogr Sect E Struct Rep Online. 2012 May 26;68(Pt 6):m811. doi: 10.1107/S1600536812022738 (PMC3379135; doi:10.1107/S1600536812022738)
Supplement: Supplementary file 2 [file e-68-0m811-Isup2.hkl]

# 
# h,k,l, Fc-squared, Fo-squared, sigma(Fo-squared) and status flag 
# 
data_I
_shelx_title ' KH685H in P2(1)/c' 
_shelx_refln_list_code          4 
_shelx_F_calc_maximum      288.93 
_exptl_crystal_F_000       840.00 
_reflns_d_resolution_high  0.7276 
 
loop_ 
 _symmetry_equiv_pos_as_xyz 
 'x, y, z' 
 '-x, y+1/2, -z+1/2' 
 '-x, -y, -z' 
 'x, -y-1/2, z-1/2' 
 
_cell_length_a     9.4113 
_cell_length_b    18.4243 
_cell_length_c     9.3362 
_cell_angle_alpha  90.000 
_cell_angle_beta  112.590 
_cell_angle_gamma  90.000 
 
_shelx_F_squared_multiplier     1.000 
 
loop_ 
 _refln_index_h 
 _refln_index_k 
 _refln_index_l 
 _refln_F_squared_calc 
 _refln_F_squared_meas 
 _refln_F_squared_sigma 
 _refln_observed_status 
   2   0   0    83480.40    59449.60    423.98 o 
   3   0   0       82.30       64.32    102.23 o 
   4   0   0     4558.76     4994.15    112.85 o 
   5   0   0      188.81      264.50    101.06 o 
   6   0   0      138.68      202.04    106.08 o 
   7   0   0     1801.66     1751.80     87.99 o 
   8   0   0      314.30      224.85    116.36 o 
   9   0   0     1110.19      976.68    119.57 o 
  10   0   0       71.66       71.74    123.86 o 
  11   0   0        0.22        8.40     95.20 o 
   1   1   0    18920.04    19051.34    320.41 o 
   2   1   0      162.85      226.30     86.97 o 
   3   1   0    13216.48    15070.98    407.72 o 
   4   1   0      587.24      833.75     82.38 o 
   5   1   0      394.71      325.79     61.70 o 
   6   1   0     2060.54     2038.43    171.65 o 
   7   1   0     1665.41     1646.66     61.50 o 
   8   1   0     2012.54     1971.07    177.45 o 
   9   1   0      314.75      323.66     80.67 o 
  10   1   0      233.19      136.33     89.29 o 
  11   1   0       16.53      -73.43     75.22 o 
   0   2   0       26.32       63.52     85.66 o 
   1   2   0     2507.88     3214.88    151.91 o 
   2   2   0       49.39      157.60     79.09 o 
   3   2   0     7469.11     8062.61    115.06 o 
   4   2   0     5274.42     5828.40    100.13 o 
   5   2   0     8472.40     9147.06    113.86 o 
   6   2   0     5094.30     5335.47    172.69 o 
   7   2   0     2381.62     2284.73     92.57 o 
   8   2   0     2591.03     2553.17    149.98 o 
   9   2   0      487.27      352.19     79.81 o 
  10   2   0      829.88      738.94     97.80 o 
  11   2   0       61.76       60.05     92.06 o 
   1   3   0      887.58     1071.93    103.66 o 
   2   3   0    15220.24    15527.82    189.43 o 
   3   3   0       94.67       90.44     73.52 o 
   4   3   0    24213.78    24424.73    150.18 o 
   5   3   0       27.35       10.97     67.01 o 
   6   3   0     3289.46     3280.47    114.33 o 
   7   3   0      500.84      512.04     74.92 o 
   8   3   0        2.24       58.53     73.89 o 
   9   3   0      936.72      967.71    165.94 o 
  10   3   0       65.15      233.43     70.00 o 
  11   3   0      799.70      726.63     71.84 o 
   0   4   0     8739.17     9764.67    294.10 o 
   1   4   0    14091.74    15381.51    213.86 o 
   2   4   0     9380.16    10406.36    126.00 o 
   3   4   0    18129.85    18301.72    142.04 o 
   4   4   0    14303.10    14975.64    150.30 o 
   5   4   0     6567.96     6664.86    133.30 o 
   6   4   0     5358.02     5287.81     79.58 o 
   7   4   0        4.14       12.77    120.31 o 
   8   4   0      210.18      138.22    126.97 o 
   9   4   0      687.50      644.15     61.12 o 
  10   4   0      214.95      213.33     70.07 o 
  11   4   0      204.79      275.08     86.03 o 
   1   5   0    48242.24    39948.30    296.74 o 
   2   5   0    11021.39    11202.24    457.67 o 
   3   5   0     9895.93    10868.97    104.37 o 
   4   5   0    17615.55    18710.96   1009.32 o 
   5   5   0    10832.29    10797.56    138.98 o 
   6   5   0     1568.57     1725.57     75.85 o 
   7   5   0     2429.25     2443.89     78.98 o 
   8   5   0       48.73      119.50     57.18 o 
   9   5   0       14.52        3.30     67.29 o 
  10   5   0      301.18      237.44     67.18 o 
  11   5   0      177.25      235.17     76.12 o 
   0   6   0     6662.06     7326.83    163.68 o 
   1   6   0      494.17      495.38     78.02 o 
   2   6   0     1154.31     1433.63     81.04 o 
   3   6   0     7180.79     7425.36    166.10 o 
   4   6   0     1840.35     1961.96     59.64 o 
   5   6   0     2946.58     2966.59     64.50 o 
   6   6   0        9.82      -20.68     58.71 o 
   7   6   0     1384.81     1375.15     66.62 o 
   8   6   0      283.68      392.23     63.01 o 
   9   6   0        2.54        9.25     58.77 o 
  10   6   0      290.23      308.26     72.45 o 
  11   6   0       62.12      128.34     76.81 o 
   1   7   0     1907.18     1928.60     84.28 o 
   2   7   0      328.93      397.69     98.78 o 
   3   7   0     1865.43     1919.91     75.67 o 
   4   7   0      719.18      662.57     66.35 o 
   5   7   0     7960.43     8142.07    134.87 o 
   6   7   0     3323.12     3240.63     70.94 o 
   7   7   0     3315.75     3263.30    113.64 o 
   8   7   0     1810.04     1549.94    106.55 o 
   9   7   0     1001.88      965.81     68.59 o 
  10   7   0      424.77      315.49     71.77 o 
  11   7   0       51.75      -17.02     82.74 o 
   0   8   0    17025.58    16819.38    197.39 o 
   1   8   0      280.54      316.65     66.62 o 
   2   8   0     7852.80     8031.79    132.05 o 
   3   8   0      184.21      234.80     65.51 o 
   4   8   0      115.33       99.01     53.90 o 
   5   8   0      580.28      592.18     64.80 o 
   6   8   0     3374.95     3337.03     70.41 o 
   7   8   0     2375.91     2193.08     84.96 o 
   8   8   0      873.78      834.53     65.15 o 
   9   8   0      624.83      515.43     67.14 o 
  10   8   0       90.51      148.75     75.20 o 
  11   8   0       76.96        1.56     81.92 o 
   1   9   0    33443.63    29727.21   1048.08 o 
   2   9   0      797.45      804.31     96.50 o 
   3   9   0    12095.69    11737.30    125.81 o 
   4   9   0      116.50      108.52     62.10 o 
   5   9   0       50.95       41.90     54.60 o 
   6   9   0      200.34      181.01     56.13 o 
   7   9   0      692.70      689.91     67.60 o 
   8   9   0      446.05      416.59     59.42 o 
   9   9   0       45.26        2.39     59.01 o 
  10   9   0      178.95       99.09     74.68 o 
  11   9   0       69.06       77.03     87.57 o 
   0  10   0    13655.58    13277.20    173.37 o 
   1  10   0      103.90      112.37     65.19 o 
   2  10   0     8713.42     9189.03    129.61 o 
   3  10   0      320.44      261.08     89.56 o 
   4  10   0     1205.11     1223.47     78.05 o 
   5  10   0      852.04      835.60     74.35 o 
   6  10   0        1.07       47.01     68.80 o 
   7  10   0      410.83      430.67     67.09 o 
   8  10   0      211.87      258.76     59.24 o 
   9  10   0      822.71      636.61     64.39 o 
  10  10   0        1.06       23.32     70.66 o 
   1  11   0        2.39       -6.42     64.07 o 
   2  11   0     2667.05     2733.65     79.49 o 
   3  11   0        0.70       15.42     91.64 o 
   4  11   0     4135.56     3929.12    107.97 o 
   5  11   0        3.18      -44.19     61.86 o 
   6  11   0     1549.13     1511.52    109.79 o 
   7  11   0      364.08      352.08     71.45 o 
   8  11   0      174.94      169.93     69.10 o 
   9  11   0      534.78      535.05     78.03 o 
  10  11   0        5.92      111.93     81.63 o 
   0  12   0      506.98      505.02     81.76 o 
   1  12   0     1455.59     1403.10     89.60 o 
   2  12   0      538.62      538.31     90.21 o 
   3  12   0     5229.96     5111.16    113.32 o 
   4  12   0        3.14       34.34     66.20 o 
   5  12   0     1429.59     1476.40    106.90 o 
   6  12   0       66.17       64.18     72.70 o 
   7  12   0       18.46       30.75     64.70 o 
   8  12   0      164.85      132.03     77.05 o 
   9  12   0        7.11      100.90     71.69 o 
  10  12   0      261.86      167.16     92.16 o 
   1  13   0      198.69      200.96     67.41 o 
   2  13   0     3031.95     2959.76     95.78 o 
   3  13   0     1508.46     1523.37     98.34 o 
   4  13   0     3181.58     2958.57     88.95 o 
   5  13   0     2213.15     2288.98    112.97 o 
   6  13   0     1163.49     1221.51    115.64 o 
   7  13   0     1484.25     1495.67    118.87 o 
   8  13   0       46.71       21.68     85.22 o 
   9  13   0        2.52       64.30     76.79 o 
  10  13   0      215.61      142.13    100.61 o 
   0  14   0     3022.88     2877.89    112.55 o 
   1  14   0      454.48      432.27     63.91 o 
   2  14   0     3453.90     3370.95    101.13 o 
   3  14   0     1864.96     1922.50     95.25 o 
   4  14   0     2325.53     2001.81     81.57 o 
   5  14   0     1018.50      842.37    105.59 o 
   6  14   0      479.00      605.67    106.31 o 
   7  14   0      305.96      523.99    111.87 o 
   8  14   0      391.99      386.47     96.70 o 
   9  14   0      163.91      158.21     96.51 o 
   1  15   0      732.89      609.86     69.89 o 
   2  15   0       24.19      -41.14     86.00 o 
   3  15   0      190.79      159.36     90.97 o 
   4  15   0      670.08      655.44     75.57 o 
   5  15   0      127.39      191.01     73.26 o 
   6  15   0      203.17      390.44    104.44 o 
   7  15   0       35.18      216.44    123.58 o 
   8  15   0      299.39      384.47    120.87 o 
   9  15   0       24.11      166.45    141.40 o 
   0  16   0      351.78      384.63    101.37 o 
   1  16   0       36.31       68.93     71.74 o 
   2  16   0       51.91      -37.37     87.01 o 
   3  16   0       21.91      121.74     89.83 o 
   4  16   0      671.69      682.01     95.84 o 
   5  16   0      446.71      442.94     79.28 o 
   6  16   0     1295.37     1138.87    121.94 o 
   7  16   0      667.19      664.12    116.59 o 
   8  16   0      588.27      785.05    135.08 o 
   9  16   0      276.19      311.56    133.30 o 
   1  17   0     1316.71     1367.95     95.84 o 
   2  17   0      111.38       90.81     91.41 o 
   3  17   0      107.40      145.18     89.38 o 
   4  17   0      313.04      370.62    105.68 o 
   5  17   0      317.06      337.80    105.64 o 
   6  17   0       43.08      191.20    123.66 o 
   7  17   0      789.03      638.20    137.28 o 
   8  17   0      248.11      321.74    128.77 o 
   0  18   0     3995.87     4015.29    260.74 o 
   1  18   0       63.40       69.36    102.12 o 
   2  18   0     2293.23     2147.06    102.50 o 
   3  18   0      175.16      122.24     97.63 o 
   4  18   0      499.85      374.78    106.92 o 
   5  18   0        8.36      114.72     80.32 o 
   6  18   0      259.96      264.42    124.67 o 
   7  18   0       18.02      189.12    124.07 o 
   8  18   0        9.17      170.67    149.73 o 
   1  19   0     1028.19     1035.24    111.12 o 
   2  19   0      159.13      165.60     99.06 o 
   3  19   0      814.87      651.69    102.03 o 
   4  19   0       10.56     -114.15    114.15 o 
   5  19   0       18.01      -71.70    103.51 o 
   6  19   0      318.78      315.16    116.26 o 
   7  19   0       60.24        8.63    102.88 o 
   0  20   0      131.95      146.06    110.44 o 
   1  20   0       28.00      107.96     89.32 o 
   2  20   0      134.01      146.84     96.29 o 
   3  20   0      543.26      517.73    110.74 o 
   4  20   0       56.60      164.39    111.68 o 
   5  20   0      217.67      323.85    120.10 o 
   6  20   0       48.65      171.76    119.96 o 
   7  20   0       56.98      263.62    134.05 o 
   1  21   0      214.33      248.19     92.41 o 
   2  21   0       79.56       62.96     85.26 o 
   3  21   0       81.19       53.87    105.84 o 
   4  21   0      474.00      441.88    121.11 o 
   5  21   0        2.95      -75.51    117.42 o 
   6  21   0      169.01      309.30    137.48 o 
   0  22   0       84.42       66.95    136.85 o 
   1  22   0       56.43       30.82     98.18 o 
   2  22   0        3.35        3.94     94.18 o 
   3  22   0      212.50      336.24     93.28 o 
   4  22   0      118.94      149.25    117.41 o 
   5  22   0        7.80       45.99    135.81 o 
   1  23   0      176.87      163.85    110.57 o 
   2  23   0       13.42       92.78    101.81 o 
   3  23   0      240.28      179.38    104.81 o 
   4  23   0       58.37       29.43    103.97 o 
   1  24   0       12.33       66.25    119.09 o 
   2  24   0      192.10      142.49    110.02 o 
   3  24   0       13.99      155.00    184.81 o 
   1  25   0        0.92       43.88    141.68 o 
 -12   1   1        0.89      -30.35     94.62 o 
 -11   1   1      307.31      191.77    153.13 o 
 -10   1   1      428.77      404.66     89.62 o 
  -9   1   1      177.15      229.97     64.86 o 
  -8   1   1      771.48      745.80     87.04 o 
  -7   1   1      139.02      107.02     59.75 o 
  -6   1   1      477.76      513.48     90.13 o 
  -5   1   1       86.61      194.63     58.09 o 
  -4   1   1     1166.06     1396.33     43.66 o 
  -3   1   1    10350.04    10867.99     80.24 o 
  -2   1   1       27.00       43.52     41.57 o 
  -1   1   1     4967.22     5290.57     68.71 o 
   0   1   1      138.10      155.12     44.36 o 
   1   1   1    12232.99    12705.05    438.38 o 
   2   1   1    15435.45    17587.13    205.66 o 
   5   1   1        9.05       15.76    108.60 o 
   6   1   1      961.60     1032.08    182.65 o 
   7   1   1      270.06      322.90     66.64 o 
   8   1   1       11.85        7.62     49.70 o 
   9   1   1       89.12      210.22     74.84 o 
  10   1   1       10.25       57.46     67.31 o 
  11   1   1      311.89      218.72     70.17 o 
 -12   2   1      157.04      211.61     87.96 o 
 -11   2   1      170.43      301.95     86.91 o 
 -10   2   1      322.32      281.34     83.81 o 
  -9   2   1     1218.15     1298.74     78.76 o 
  -8   2   1        5.31       54.03     78.84 o 
  -7   2   1     1116.82     1109.43     76.79 o 
  -6   2   1     2112.12     2153.85    239.31 o 
  -5   2   1      495.54      778.43     71.25 o 
  -4   2   1     2002.43     2388.53     58.73 o 
  -3   2   1      102.57       85.43     37.85 o 
  -2   2   1     9711.55     9983.61     81.19 o 
  -1   2   1     6378.18     6520.00    102.83 o 
   0   2   1    38763.31    28587.54    166.12 o 
   1   2   1     1340.99     1589.88    114.73 o 
   2   2   1    10803.70    11113.67    160.89 o 
   3   2   1    13611.58    14662.81    182.41 o 
   5   2   1     2032.09     2320.19    114.51 o 
   6   2   1     3124.60     3260.78     83.30 o 
   7   2   1      400.43      354.19     50.35 o 
   8   2   1      364.86      452.51     57.17 o 
   9   2   1      571.98      628.71     81.21 o 
  10   2   1       19.47        0.93     64.01 o 
  11   2   1      178.93      274.70     68.47 o 
 -12   3   1        0.03        2.42     79.77 o 
 -11   3   1        0.25      121.07     87.90 o 
 -10   3   1      174.63      235.63     83.54 o 
  -9   3   1     1382.40     1458.09     81.07 o 
  -8   3   1      124.90      235.77     75.23 o 
  -7   3   1     5151.24     4625.87     67.81 o 
  -6   3   1      410.61      541.98     58.01 o 
  -5   3   1    10672.08    11472.60    659.33 o 
  -4   3   1    13449.90    14271.74    281.39 o 
  -3   3   1     2458.91     2668.40     46.67 o 
  -2   3   1    15216.69    14643.95    133.17 o 
  -1   3   1      232.25      288.11     39.64 o 
   0   3   1      191.26      236.06     45.10 o 
   1   3   1      231.65      242.50     67.16 o 
   2   3   1        9.94      -20.80     86.05 o 
   3   3   1      476.89      604.01     98.70 o 
   4   3   1       35.57      -29.25     96.50 o 
   5   3   1     4438.92     4710.11    107.14 o 
   6   3   1      735.23      761.57     70.43 o 
   7   3   1     3836.65     3673.56     71.73 o 
   8   3   1     1714.19     1533.33     65.78 o 
   9   3   1      115.35       97.01     60.36 o 
  10   3   1      454.47      535.01     61.19 o 
  11   3   1       61.79       94.79     70.08 o 
 -12   4   1       47.43       20.12    109.21 o 
 -11   4   1        8.68      111.54     88.60 o 
 -10   4   1       86.80      104.23     88.08 o 
  -9   4   1       68.61      115.50     81.84 o 
  -8   4   1     1818.48     1885.10    113.44 o 
  -7   4   1       28.19       64.81     74.37 o 
  -6   4   1     2298.50     2227.95     77.79 o 
  -5   4   1      683.58      695.77     59.98 o 
  -4   4   1      326.80      265.39     44.54 o 
  -3   4   1      564.71      630.74     48.45 o 
  -2   4   1     2211.32     2365.60     51.16 o 
  -1   4   1    11040.54    11300.39    263.47 o 
   0   4   1     2759.12     2964.67    100.92 o 
   1   4   1     6951.28     6853.79    115.65 o 
   2   4   1      261.75      230.27     87.96 o 
   3   4   1     1359.14     1424.79    100.78 o 
   4   4   1     2814.12     3038.55    199.15 o 
   5   4   1      387.66      354.78     71.88 o 
   6   4   1      492.16      639.01     55.50 o 
   7   4   1       71.78       50.72     71.65 o 
   8   4   1      397.59      431.94     63.34 o 
   9   4   1      307.06      305.49     69.85 o 
  10   4   1       56.13      182.85     61.99 o 
  11   4   1       18.15      360.83    198.43 o 
 -11   5   1        0.26       27.61     72.96 o 
 -10   5   1      285.41      165.09     88.34 o 
  -9   5   1      108.87      224.33     81.39 o 
  -8   5   1       63.16       83.04     65.08 o 
  -7   5   1     1049.97     1073.58     74.33 o 
  -6   5   1      535.75      615.51     71.47 o 
  -5   5   1     4745.42     5081.36    348.68 o 
  -4   5   1     5524.00     6190.70    185.38 o 
  -3   5   1     1569.45     1682.14     53.08 o 
  -2   5   1     9423.72     9570.28    142.13 o 
  -1   5   1     9611.33    10098.15    102.02 o 
   0   5   1    34968.79    30439.17   1088.22 o 
   1   5   1      256.16      250.71     56.50 o 
   2   5   1      109.12      150.24     87.20 o 
   3   5   1      835.49      770.13     93.76 o 
   4   5   1      958.17     1194.52     73.93 o 
   5   5   1     1608.22     1569.77     65.47 o 
   6   5   1       14.76        5.80     54.32 o 
   7   5   1      655.60      720.46     54.79 o 
   8   5   1      744.78      709.54     57.95 o 
   9   5   1       44.65       56.31     67.79 o 
  10   5   1      545.05      619.53    130.88 o 
  11   5   1      183.62      118.39     60.99 o 
 -11   6   1       79.49      127.68     70.02 o 
 -10   6   1        3.08       -6.45     61.15 o 
  -9   6   1      321.00      334.41     66.35 o 
  -8   6   1     1124.59     1195.68    143.82 o 
  -7   6   1      110.68      171.79     75.96 o 
  -6   6   1     6446.11     6667.02    258.36 o 
  -5   6   1     4714.12     4921.13    417.68 o 
  -4   6   1    11762.74    12231.17    295.22 o 
  -3   6   1    18767.61    18111.53    435.52 o 
  -2   6   1     2823.01     3264.07    110.87 o 
  -1   6   1    15894.48    15896.16    291.19 o 
   0   6   1     5501.96     5914.66    342.33 o 
   1   6   1     1808.18     1894.20     80.21 o 
   2   6   1      560.97      663.85     93.04 o 
   3   6   1     1329.77     1420.81    155.60 o 
   4   6   1     3157.08     3370.22    195.91 o 
   5   6   1        3.25       55.98     61.50 o 
   6   6   1     3237.72     3077.34     62.08 o 
   7   6   1     1531.54     1441.76    139.72 o 
   8   6   1      724.91      803.30     66.75 o 
   9   6   1     1766.07     1521.02     86.81 o 
  10   6   1        2.59       13.68     61.10 o 
  11   6   1      450.46      433.80     71.82 o 
 -11   7   1      423.98      428.22     75.97 o 
 -10   7   1      332.45      260.59     89.65 o 
  -9   7   1        2.37       13.00     80.67 o 
  -8   7   1      261.77      227.75     63.91 o 
  -7   7   1      252.72      270.91     61.13 o 
  -6   7   1      554.09      788.78    142.01 o 
  -5   7   1      191.36      262.96     66.25 o 
  -4   7   1     8973.11     9675.14    275.04 o 
  -3   7   1      208.45      205.10     48.26 o 
  -2   7   1     5087.68     5582.52    158.42 o 
  -1   7   1     2004.20     2016.59     60.49 o 
   0   7   1     3619.35     3925.72    230.12 o 
   1   7   1      540.07      476.76     69.76 o 
   2   7   1     6818.94     7435.14    305.84 o 
   3   7   1      132.68      153.40     75.62 o 
   4   7   1    10488.42    10021.73    315.65 o 
   5   7   1     1625.60     1695.79     89.60 o 
   6   7   1     1735.56     1781.83     66.01 o 
   7   7   1     1139.30     1096.35     73.71 o 
   8   7   1      183.41       98.79     88.55 o 
   9   7   1        6.79       -4.69     71.51 o 
  10   7   1       82.81       56.62     69.89 o 
  11   7   1       68.17      110.88     79.23 o 
 -11   8   1      140.29      142.71     79.50 o 
 -10   8   1      778.05      744.92     71.07 o 
  -9   8   1      688.09      722.75     71.57 o 
  -8   8   1      540.10      534.01     63.88 o 
  -7   8   1      182.92      185.01     72.95 o 
  -6   8   1      973.73      902.21     74.19 o 
  -5   8   1      201.01      226.41     70.88 o 
  -4   8   1     2726.65     2838.65    148.58 o 
  -3   8   1       18.42       32.21     61.57 o 
  -2   8   1     2955.60     3029.86     64.78 o 
  -1   8   1      157.70      160.57     45.76 o 
   0   8   1     8847.06     9117.77    227.06 o 
   1   8   1     4854.22     5094.00    169.97 o 
   2   8   1     2428.78     2652.38    139.23 o 
   3   8   1     9729.46     9682.95    378.37 o 
   4   8   1      183.38      209.26     61.71 o 
   5   8   1     4088.34     3914.01     67.73 o 
   6   8   1     1801.05     1752.33     67.87 o 
   7   8   1     1760.68     1586.27     68.49 o 
   8   8   1      239.17      161.77     65.13 o 
   9   8   1        1.24      -36.33     63.83 o 
  10   8   1       84.08      160.77     76.61 o 
 -11   9   1        4.50       70.05     99.35 o 
 -10   9   1       14.07       64.66     76.24 o 
  -9   9   1      292.89      255.25     61.10 o 
  -8   9   1        4.22      -24.54     66.43 o 
  -7   9   1      739.76      663.55     71.36 o 
  -6   9   1       12.30       -2.00     65.54 o 
  -5   9   1      598.62      595.34     62.46 o 
  -4   9   1        0.45      -16.58     54.77 o 
  -3   9   1        0.63        8.45     63.87 o 
  -2   9   1     1224.24     1362.98     96.91 o 
  -1   9   1     1339.98     1384.42     54.73 o 
   0   9   1     5536.57     6045.02    111.48 o 
   1   9   1     3165.82     3289.53     90.55 o 
   2   9   1       63.23       18.44     64.31 o 
   3   9   1      203.31      324.03     87.44 o 
   4   9   1        8.91       21.30     75.62 o 
   5   9   1      944.58      869.92     66.40 o 
   6   9   1      107.16       51.65     62.32 o 
   7   9   1     1565.65     1355.30     62.46 o 
   8   9   1      236.12      165.57     74.26 o 
   9   9   1      118.81       59.37     69.76 o 
  10   9   1       85.14      107.35    109.61 o 
 -11  10   1       13.60       34.43     78.50 o 
 -10  10   1      140.54      130.03     73.46 o 
  -9  10   1      512.72      523.36     74.65 o 
  -8  10   1      102.14       57.88     70.01 o 
  -7  10   1     1003.82     1059.47     86.84 o 
  -6  10   1      166.97      117.96     68.90 o 
  -5  10   1      116.38      199.36     66.51 o 
  -4  10   1      769.14      604.66     92.33 o 
  -3  10   1       17.00      102.55     54.05 o 
  -2  10   1    10044.15    10367.87    142.25 o 
  -1  10   1      693.00      687.65     50.28 o 
   0  10   1    34394.55    32344.45    674.70 o 
   1  10   1     9197.84     9400.47    172.23 o 
   2  10   1    10258.00    10447.56    292.60 o 
   3  10   1     3736.87     3841.28    220.88 o 
   4  10   1       81.85       58.09     64.85 o 
   5  10   1      393.97      454.19     73.09 o 
   6  10   1      351.09      403.23     65.30 o 
   7  10   1        1.94       15.91     61.10 o 
   8  10   1      286.36      157.86     72.51 o 
   9  10   1        5.23       64.50     72.07 o 
  10  10   1        3.07       15.46     83.83 o 
 -11  11   1      223.29      195.01     97.15 o 
 -10  11   1      374.59      395.95     73.52 o 
  -9  11   1       30.39       24.07     79.02 o 
  -8  11   1     1419.95     1452.04    115.52 o 
  -7  11   1      704.91      808.21     92.02 o 
  -6  11   1     1227.13     1189.21     76.48 o 
  -5  11   1      137.73       57.95     92.23 o 
  -4  11   1       12.70      -20.17     85.60 o 
  -3  11   1     2906.24     2883.18     89.78 o 
  -2  11   1       96.43      103.99     64.33 o 
  -1  11   1    12326.78    12012.39    189.13 o 
   0  11   1     1564.37     1671.42     54.45 o 
   1  11   1     6896.69     7072.69    188.80 o 
   2  11   1      657.70      664.07     69.17 o 
   3  11   1     2224.78     2241.01     83.42 o 
   4  11   1     3398.15     3372.66    142.27 o 
   5  11   1     1056.23     1016.95     62.30 o 
   6  11   1      371.76      358.09     69.32 o 
   7  11   1      786.56      719.95     71.66 o 
   8  11   1       57.01       54.11     75.61 o 
   9  11   1        7.79      -22.06     79.53 o 
  10  11   1        6.49      121.87     65.87 o 
 -10  12   1      106.21      155.64     86.73 o 
  -9  12   1      332.60      335.24     82.86 o 
  -8  12   1     1224.89     1168.78     81.80 o 
  -7  12   1      318.21      379.68     66.21 o 
  -6  12   1     2766.07     2866.05     81.39 o 
  -5  12   1        1.12       20.52     96.94 o 
  -4  12   1     1072.30     1032.15     91.03 o 
  -3  12   1      219.38      231.65     82.55 o 
  -2  12   1      260.47      315.47     66.03 o 
  -1  12   1      433.80      440.71     53.28 o 
   0  12   1     1115.25     1204.86     57.74 o 
   1  12   1      542.97      602.11     68.09 o 
   2  12   1       91.71       65.27     65.56 o 
   3  12   1      642.04      786.78    106.48 o 
   4  12   1      728.72      676.84     81.29 o 
   5  12   1     2022.15     1926.50     78.78 o 
   6  12   1       77.94       25.61     71.78 o 
   7  12   1      382.70      377.31     76.33 o 
   8  12   1      271.18      227.96     78.03 o 
   9  12   1      296.75      315.53     84.28 o 
  10  12   1       13.34      176.86     71.43 o 
 -10  13   1      190.20      191.78     95.05 o 
  -9  13   1      387.77      286.31     90.22 o 
  -8  13   1       33.93      -13.88     88.30 o 
  -7  13   1     1093.48     1034.17    110.47 o 
  -6  13   1        4.01       28.34     95.68 o 
  -5  13   1      740.44      628.68     72.77 o 
  -4  13   1       67.27       78.18     68.92 o 
  -3  13   1      212.27      255.19     86.41 o 
  -2  13   1        2.89       13.50     79.29 o 
  -1  13   1      361.89      395.02     57.10 o 
   0  13   1     1135.10     1161.75     55.79 o 
   1  13   1      492.17      475.20     67.94 o 
   2  13   1     4168.25     4018.24    112.79 o 
   3  13   1       74.35      139.32     98.13 o 
   4  13   1     3261.82     3101.08     94.95 o 
   5  13   1      750.92      724.59     86.18 o 
   6  13   1     2063.05     1803.63     85.07 o 
   7  13   1      310.73      294.95     81.88 o 
   8  13   1       27.22       48.78     71.84 o 
   9  13   1      188.44      155.23     80.63 o 
 -10  14   1       64.26      160.40    107.44 o 
  -9  14   1      320.33      263.33    108.87 o 
  -8  14   1       27.46       15.38    118.93 o 
  -7  14   1      118.52      220.64    120.10 o 
  -6  14   1      575.20      661.44    105.24 o 
  -5  14   1     1377.87     1648.76    103.27 o 
  -4  14   1      516.86      621.43     92.33 o 
  -3  14   1     3155.62     3044.90     96.56 o 
  -2  14   1      292.58      337.17     82.97 o 
  -1  14   1      479.88      456.35     59.74 o 
   0  14   1        8.22      -18.62     59.78 o 
   1  14   1      588.02      528.51     73.96 o 
   2  14   1       85.68       95.73     94.81 o 
   3  14   1     1902.66     1958.76    109.87 o 
   4  14   1      312.83      229.72    104.52 o 
   5  14   1       63.60       66.51    112.03 o 
   6  14   1        1.69      102.60     97.41 o 
   7  14   1      106.59       43.63     86.41 o 
   8  14   1       88.80       38.07     93.47 o 
   9  14   1      119.20       72.01     94.85 o 
  -9  15   1        0.82      -18.81    124.16 o 
  -8  15   1       48.25       65.62     89.80 o 
  -7  15   1      974.38      989.22    113.44 o 
  -6  15   1      830.55     1037.02    102.20 o 
  -5  15   1     2523.82     2183.03    107.91 o 
  -4  15   1     4675.98     4822.08    111.12 o 
  -3  15   1     1658.08     1631.10     93.29 o 
  -2  15   1     4167.20     4235.73    104.82 o 
  -1  15   1      590.47      622.13     63.39 o 
   0  15   1      324.82      370.47     65.34 o 
   1  15   1     1381.15     1312.60     79.67 o 
   2  15   1       85.85       47.97     93.99 o 
   3  15   1      688.84      665.49     99.05 o 
   4  15   1     1194.44     1127.81    112.13 o 
   5  15   1     1195.60     1150.58    116.00 o 
   6  15   1       12.22        4.25    112.12 o 
   7  15   1      231.60      347.58    126.35 o 
   8  15   1      327.70      342.21    108.35 o 
   9  15   1        5.77      139.04    112.64 o 
  -9  16   1       70.64      168.01    104.05 o 
  -8  16   1        0.63       40.18    130.87 o 
  -7  16   1      203.08      298.81    119.16 o 
  -6  16   1       68.29       26.26     97.85 o 
  -5  16   1     1688.66     1585.62     97.03 o 
  -4  16   1      152.15      143.77     97.77 o 
  -3  16   1     2731.17     2706.65    101.97 o 
  -2  16   1       18.11      178.50     86.80 o 
  -1  16   1      494.09      487.16     72.06 o 
   0  16   1       84.08      104.51     65.99 o 
   1  16   1      673.61      667.22     71.48 o 
   2  16   1      268.81      278.43     98.66 o 
   3  16   1     1504.54     1653.40    111.30 o 
   4  16   1      301.82      291.18    113.45 o 
   5  16   1      135.05      189.43    116.69 o 
   6  16   1       21.32       81.08     89.58 o 
   7  16   1        0.89      -13.66     90.69 o 
   8  16   1       11.65     -127.00    139.48 o 
  -9  17   1      270.72      313.96    153.53 o 
  -8  17   1       19.46       90.72    126.56 o 
  -7  17   1      297.14      259.09    115.35 o 
  -6  17   1      174.56      155.49    112.64 o 
  -5  17   1      254.38      341.44     77.99 o 
  -4  17   1      118.31      173.56    101.66 o 
  -3  17   1       40.16       81.70     92.63 o 
  -2  17   1       81.50      168.76     97.08 o 
  -1  17   1        1.73       36.00     69.01 o 
   0  17   1       91.41      123.95     61.20 o 
   1  17   1        2.45      -30.94     76.12 o 
   2  17   1      922.44      836.60     94.53 o 
   3  17   1      133.23      190.67    104.15 o 
   4  17   1     1172.08     1340.96    105.59 o 
   5  17   1      120.57      194.22    122.66 o 
   6  17   1      475.67      569.11     94.03 o 
   7  17   1       83.45      103.09    138.88 o 
   8  17   1      137.59      271.89    135.28 o 
  -8  18   1      297.50      268.73    143.83 o 
  -7  18   1      171.08      348.46    132.76 o 
  -6  18   1      763.40      889.16    119.03 o 
  -5  18   1        0.26      142.77     98.41 o 
  -4  18   1      115.83      115.01     98.04 o 
  -3  18   1      230.88      186.02     87.42 o 
  -2  18   1      436.75      490.70     92.25 o 
  -1  18   1      118.10      116.43     83.51 o 
   0  18   1      680.08      770.85     71.39 o 
   1  18   1      205.19      160.00     73.32 o 
   2  18   1      261.11      255.03     84.75 o 
   3  18   1       55.62        2.40     98.01 o 
   4  18   1      392.48      395.66    113.38 o 
   5  18   1      307.77      249.06    113.66 o 
   6  18   1      553.45      551.18    120.97 o 
   7  18   1      179.38       -9.82    141.28 o 
  -8  19   1      177.32      156.99    109.99 o 
  -7  19   1      507.91      352.99    124.28 o 
  -6  19   1       11.08       10.35    103.93 o 
  -5  19   1       43.27      -15.85    100.10 o 
  -4  19   1        1.20     -101.55    101.55 o 
  -3  19   1      469.57      485.37     96.91 o 
  -2  19   1       11.37      -55.32    108.36 o 
  -1  19   1     2932.58     2826.93    121.41 o 
   0  19   1      114.01      134.32     71.02 o 
   1  19   1     1509.67     1595.90    142.01 o 
   2  19   1      193.14      182.03     84.35 o 
   3  19   1      172.74      273.11     86.48 o 
   4  19   1      145.09      380.76    104.97 o 
   5  19   1      138.26      210.59     89.22 o 
   6  19   1        1.67     -129.43    129.43 o 
   7  19   1      285.04      309.00    109.92 o 
  -7  20   1      192.38      159.01    102.79 o 
  -6  20   1       15.22      184.92    109.59 o 
  -5  20   1      184.27      223.10    104.12 o 
  -4  20   1      120.42       36.77    115.61 o 
  -3  20   1        8.57       59.37     96.85 o 
  -2  20   1     1611.78     1376.51    116.24 o 
  -1  20   1       11.60       87.67    108.18 o 
   0  20   1     2329.55     2124.53     85.33 o 
   1  20   1      226.54      253.13     86.80 o 
   2  20   1      756.43      709.46     86.97 o 
   3  20   1      104.72       47.29     90.01 o 
   4  20   1       15.73       46.30     94.89 o 
   5  20   1        0.08       48.07     97.99 o 
   6  20   1      127.48      280.44    102.91 o 
  -6  21   1      145.39       21.73    119.50 o 
  -5  21   1      200.02      263.95    107.51 o 
  -4  21   1       90.48       22.46    108.67 o 
  -3  21   1        1.82       50.38     98.83 o 
  -2  21   1        0.50      -20.46    115.10 o 
  -1  21   1      195.99      191.46    125.19 o 
   0  21   1      103.96       78.93     80.04 o 
   1  21   1      281.84      218.86     95.91 o 
   2  21   1      193.53      279.74     89.27 o 
   3  21   1       65.46      -27.31     92.63 o 
   4  21   1      137.95      327.93    102.10 o 
   5  21   1        9.77      152.98    100.90 o 
   6  21   1       62.40      120.20    104.83 o 
  -5  22   1       62.63       59.03    123.36 o 
  -4  22   1        9.17       -6.59    102.72 o 
  -3  22   1      341.67      360.69    118.00 o 
  -2  22   1      107.22      160.06    108.61 o 
  -1  22   1        0.72       16.94    120.69 o 
   0  22   1       31.04       37.83     95.89 o 
   1  22   1      315.48      298.90    100.95 o 
   2  22   1        5.22       32.01     92.77 o 
   3  22   1      572.87      587.82     96.04 o 
   4  22   1        5.51      129.61     99.12 o 
   5  22   1      275.28      377.98    127.47 o 
  -5  23   1       33.85       14.96    128.53 o 
  -4  23   1      298.49      231.71    124.42 o 
  -3  23   1       67.79      133.57    121.66 o 
  -2  23   1      293.55      278.24    124.67 o 
  -1  23   1        0.44       72.74    112.63 o 
   0  23   1        2.31       25.58    154.23 o 
   1  23   1        0.01      -62.86    103.79 o 
   2  23   1      293.74      298.79    101.99 o 
   3  23   1        6.70       54.55    110.18 o 
   4  23   1      198.91      239.75    107.94 o 
  -3  24   1      525.17      456.45    140.94 o 
  -2  24   1       58.23      168.53    114.24 o 
  -1  24   1      210.48      168.19    127.65 o 
   1  24   1       14.99       55.90    121.24 o 
   2  24   1       36.09       45.90    114.23 o 
   3  24   1      141.36      238.60    115.44 o 
  -1  25   1       97.08       84.90    157.18 o 
   1  25   1       30.15       60.41    166.01 o 
 -12   0   2       18.35     -127.12    127.12 o 
 -11   0   2      968.09      912.70    118.44 o 
 -10   0   2      204.19       88.86    115.68 o 
  -9   0   2     6035.37     5717.19    126.64 o 
  -8   0   2      865.35      946.89    113.50 o 
  -7   0   2    11024.97    10367.62    134.01 o 
  -6   0   2     1010.87      997.86     58.30 o 
  -5   0   2    14538.36    14841.25    580.32 o 
  -4   0   2     2644.55     2899.17     62.54 o 
  -3   0   2     4837.26     4977.84     88.95 o 
  -2   0   2    24917.36    23017.12    169.36 o 
  -1   0   2    10026.65     9666.17     96.93 o 
   0   0   2    35783.30    29554.41   1218.93 o 
   1   0   2    13914.95    13304.44    120.00 o 
   2   0   2    16311.24    16744.41    174.38 o 
   3   0   2     8923.31    10022.78    151.61 o 
   4   0   2      202.36      257.22     69.75 o 
   5   0   2     1709.35     1679.98     84.84 o 
   6   0   2     2481.58     2567.59     91.86 o 
   7   0   2       18.45       48.75     73.38 o 
   8   0   2     2207.06     2230.05    137.10 o 
   9   0   2      308.69      297.91    106.78 o 
  10   0   2      429.07      337.84     91.84 o 
 -12   1   2        0.17      -45.79     90.18 o 
 -11   1   2        1.53      -46.88    145.69 o 
 -10   1   2     1108.09      933.02     78.27 o 
  -9   1   2     1449.01     1356.93     64.91 o 
  -8   1   2     2799.38     2464.47     69.24 o 
  -7   1   2     2126.74     2183.91    225.43 o 
  -6   1   2     3960.62     4136.55     66.06 o 
  -5   1   2       16.44        8.27     42.03 o 
  -4   1   2     1301.33     1461.33     42.71 o 
  -3   1   2     7887.71     8206.82    155.38 o 
  -2   1   2       25.74       40.98     27.64 o 
  -1   1   2    33971.73    27361.21    292.28 o 
   0   1   2      105.51      136.78     38.01 o 
   1   1   2    35516.91    30299.40    458.55 o 
   2   1   2        2.56       43.65     47.45 o 
   3   1   2     1620.29     2040.68     80.57 o 
   4   1   2       14.90       25.98     58.79 o 
   5   1   2     3250.85     3393.76     71.91 o 
   6   1   2        7.21       12.31     91.43 o 
   7   1   2     4836.19     4816.46    124.07 o 
   8   1   2      426.39      387.17     53.57 o 
   9   1   2      238.83      255.55     58.99 o 
  10   1   2       19.95       18.56     63.56 o 
 -12   2   2      169.49      124.80    100.47 o 
 -11   2   2       70.62       75.90     89.29 o 
 -10   2   2      592.27      509.02     81.67 o 
  -9   2   2        7.86      109.21     74.45 o 
  -8   2   2      832.28      839.80     63.71 o 
  -7   2   2       73.46      122.79     56.36 o 
  -6   2   2      704.83      709.42     38.02 o 
  -5   2   2       50.49      129.15     42.63 o 
  -4   2   2      262.23      321.70     38.71 o 
  -3   2   2     1846.68     1970.22     43.04 o 
  -2   2   2     9442.68     9421.78    169.05 o 
  -1   2   2    14031.14    13771.42     85.00 o 
   0   2   2     6311.72     6494.51     68.43 o 
   1   2   2    27736.32    24135.80    548.95 o 
   2   2   2     1685.53     1841.60     63.37 o 
   3   2   2    17874.16    18674.78    407.84 o 
   4   2   2      201.91      164.89     59.71 o 
   5   2   2     8868.05     9201.29    286.01 o 
   6   2   2       30.99      126.84     77.18 o 
   7   2   2     2553.97     2498.80    104.90 o 
   8   2   2      222.02      288.04     46.16 o 
   9   2   2      411.90      383.13     62.56 o 
  10   2   2       38.90       75.19     60.51 o 
 -12   3   2       73.36      199.71     96.78 o 
 -11   3   2      687.88      720.08    134.85 o 
 -10   3   2      456.60      579.37     78.64 o 
  -9   3   2       57.52       62.19     75.10 o 
  -8   3   2        4.74      107.15     72.42 o 
  -7   3   2       36.43       64.29     69.94 o 
  -6   3   2      627.91      614.20     45.99 o 
  -5   3   2      117.48      134.27     35.85 o 
  -4   3   2     2384.51     2302.89     41.75 o 
  -3   3   2     1607.30     1793.84     40.32 o 
  -2   3   2     1084.25     1043.95     34.31 o 
  -1   3   2     2055.15     2265.09     45.88 o 
   0   3   2    16995.96    16089.38    157.43 o 
   1   3   2      856.62      936.05     49.78 o 
   2   3   2    25951.92    25448.34   1043.86 o 
   3   3   2      348.66      413.61     88.44 o 
   4   3   2    20025.07    19617.47   1427.44 o 
   5   3   2      135.50      199.36     63.36 o 
   6   3   2    11054.55    11203.67    460.23 o 
   7   3   2      493.31      454.20     51.14 o 
   8   3   2       99.30      148.42     55.48 o 
   9   3   2      184.68      267.11     52.90 o 
  10   3   2       10.70      -29.01     68.15 o 
 -12   4   2      155.71      157.64     97.24 o 
 -11   4   2       58.70       58.82     84.16 o 
 -10   4   2      594.86      652.66     86.81 o 
  -9   4   2       42.05        8.24    137.75 o 
  -8   4   2      497.05      554.43     74.50 o 
  -7   4   2     2189.17     2193.81    108.66 o 
  -6   4   2     6033.06     6063.31    104.51 o 
  -5   4   2    14371.11    13638.15    252.70 o 
  -4   4   2    11096.26    11328.77    109.69 o 
  -3   4   2    31197.36    27898.77    417.16 o 
  -2   4   2     8749.89     8882.99     84.05 o 
  -1   4   2    12268.38    11508.54     99.27 o 
   0   4   2     1058.43     1159.60     41.81 o 
   1   4   2      548.88      562.53     52.15 o 
   2   4   2      143.78      210.28     48.97 o 
   3   4   2     9065.33    10046.44    993.38 o 
   4   4   2      934.17     1041.54    113.38 o 
   5   4   2     1047.30     1085.29     65.20 o 
   6   4   2        3.97       93.96     62.51 o 
   7   4   2      124.62      202.92     92.64 o 
   8   4   2       13.25       53.86     49.49 o 
   9   4   2     1041.10     1005.93     56.65 o 
  10   4   2       89.12       61.45     58.65 o 
 -12   5   2       25.96      113.43     92.24 o 
 -11   5   2      318.81      328.49     94.17 o 
 -10   5   2        1.21       86.37     80.77 o 
  -9   5   2       17.18      -20.53     80.13 o 
  -8   5   2      658.68      554.65     75.30 o 
  -7   5   2     1625.83     1612.70    190.70 o 
  -6   5   2     9077.83     9270.74    240.62 o 
  -5   5   2    11638.05    11969.89    321.89 o 
  -4   5   2    41844.47    38693.58    822.47 o 
  -3   5   2     6735.93     6798.07    132.47 o 
  -2   5   2    24870.78    23396.51    541.60 o 
  -1   5   2     5779.81     6016.86     59.47 o 
   0   5   2     6503.16     6672.81    196.01 o 
   1   5   2      873.40     1024.78     49.14 o 
   2   5   2      137.32      106.06     55.60 o 
   3   5   2      287.98      265.57     72.13 o 
   4   5   2     2890.25     2788.41    109.46 o 
   5   5   2     1875.64     1832.00     80.68 o 
   6   5   2        0.44      -23.16     53.92 o 
   7   5   2      250.74      311.72     48.21 o 
   8   5   2      654.81      639.94     57.29 o 
   9   5   2      299.43      354.71     52.28 o 
  10   5   2      435.65      522.37    109.58 o 
 -12   6   2      197.99      212.35    100.13 o 
 -11   6   2        0.63       97.51     90.43 o 
 -10   6   2      677.65      626.80     74.53 o 
  -9   6   2       10.68       15.46     76.45 o 
  -8   6   2      811.65      826.74    161.18 o 
  -7   6   2      482.73      557.10    132.24 o 
  -6   6   2       34.59       92.45     51.71 o 
  -5   6   2     3082.23     3127.15     53.34 o 
  -4   6   2      922.48      943.69     41.85 o 
  -3   6   2     1070.64     1064.67     40.67 o 
  -2   6   2     1538.12     1585.64     42.72 o 
  -1   6   2      864.18      956.40     38.63 o 
   0   6   2     1683.40     1758.46     73.87 o 
   1   6   2     5160.87     5224.98    316.68 o 
   2   6   2     4004.05     4737.53    337.51 o 
   3   6   2    10069.28    10526.26   1283.88 o 
   4   6   2       24.88       42.04     93.61 o 
   5   6   2     3772.48     3677.64    118.55 o 
   6   6   2      426.96      460.95     75.87 o 
   7   6   2      465.98      547.62     98.73 o 
   8   6   2       90.71      136.88     57.41 o 
   9   6   2        0.20       17.22     57.07 o 
  10   6   2       67.67       61.45     59.53 o 
 -12   7   2       14.94       49.06     88.33 o 
 -11   7   2      135.37      236.97     96.06 o 
 -10   7   2       14.69       18.61     88.76 o 
  -9   7   2     1074.92      972.93     83.87 o 
  -8   7   2        2.72     -155.36    155.36 o 
  -7   7   2     1292.69     1268.75     79.61 o 
  -6   7   2        2.30       16.10     42.26 o 
  -5   7   2       13.23      -21.33     42.70 o 
  -4   7   2     1191.71     1222.55     52.70 o 
  -3   7   2     3124.36     3119.48     47.55 o 
  -2   7   2     5310.87     5401.16     57.93 o 
  -1   7   2     3233.05     3107.30     55.88 o 
   0   7   2    16162.86    15738.22    251.96 o 
   1   7   2     3133.16     3170.32    186.69 o 
   2   7   2    11262.43    11702.09    657.27 o 
   3   7   2      402.45      457.82     97.99 o 
   4   7   2     5297.52     4990.28    125.45 o 
   5   7   2       31.29        1.52    123.65 o 
   6   7   2      896.80      822.08     75.15 o 
   7   7   2      962.24      985.73     53.40 o 
   8   7   2     1323.97     1250.17     91.04 o 
   9   7   2      131.65      146.29     62.94 o 
  10   7   2      277.56      225.41     69.20 o 
 -11   8   2       87.59       63.20     74.71 o 
 -10   8   2        2.61       31.32     85.91 o 
  -9   8   2     1608.34     1545.33    161.54 o 
  -8   8   2      628.07      681.62     78.97 o 
  -7   8   2     1736.22     1732.60    100.99 o 
  -6   8   2     1312.30     1424.48     74.36 o 
  -5   8   2      263.45      231.83     41.49 o 
  -4   8   2        8.84        6.70     46.93 o 
  -3   8   2      688.12      799.91     47.91 o 
  -2   8   2     9920.88     9627.23    110.02 o 
  -1   8   2     1710.33     1882.65     54.25 o 
   0   8   2    24123.71    22440.60    582.93 o 
   1   8   2      348.75      415.35     62.92 o 
   2   8   2     8948.44     9456.32    600.35 o 
   3   8   2       49.66       72.80     96.54 o 
   4   8   2      655.32      673.10    111.24 o 
   5   8   2     1694.57     1715.39     68.09 o 
   6   8   2     1685.83     1513.31     68.21 o 
   7   8   2     1441.32     1325.81    119.58 o 
   8   8   2      982.43     1060.03     60.27 o 
   9   8   2      466.87      426.49     90.35 o 
  10   8   2       65.93      167.11     76.21 o 
 -11   9   2       63.57       55.04     84.68 o 
 -10   9   2     1218.13     1182.18     76.85 o 
  -9   9   2        8.82       36.10     83.62 o 
  -8   9   2     4765.90     4584.89    303.91 o 
  -7   9   2      330.27      272.47     77.41 o 
  -6   9   2     4455.86     4352.23    146.29 o 
  -5   9   2      463.11      489.81     68.95 o 
  -4   9   2      250.24      258.75     47.13 o 
  -3   9   2     5954.26     6035.59     69.03 o 
  -2   9   2      965.39     1022.00     50.95 o 
  -1   9   2    13753.79    12991.57    151.53 o 
   0   9   2     1168.22     1171.69     54.77 o 
   1   9   2     6241.56     6114.02    259.00 o 
   2   9   2     1429.74     1331.98    113.79 o 
   3   9   2      987.90     1036.90    100.00 o 
   4   9   2     2724.14     2749.42    265.80 o 
   5   9   2     1806.84     1851.34    149.59 o 
   6   9   2       24.35      -22.69     63.86 o 
   7   9   2     1922.65     1916.95    106.47 o 
   8   9   2      109.36      133.08     74.12 o 
   9   9   2      200.48      156.13     64.83 o 
  10   9   2       38.12        6.29     74.28 o 
 -11  10   2      115.91      147.06     84.07 o 
 -10  10   2       20.57       58.65     69.04 o 
  -9  10   2     1308.13     1138.53     90.33 o 
  -8  10   2      227.95      196.63     77.48 o 
  -7  10   2     2298.68     2186.77    112.70 o 
  -6  10   2      132.41      142.76     71.69 o 
  -5  10   2     2098.77     2146.94    117.77 o 
  -4  10   2     1293.39     1436.14     48.82 o 
  -3  10   2     1560.17     1680.37    171.02 o 
  -2  10   2     7243.96     7379.40    183.44 o 
  -1  10   2      493.22      517.90     49.96 o 
   0  10   2    19436.46    18392.18    436.19 o 
   1  10   2      825.33      985.62     50.41 o 
   2  10   2     1968.40     2085.34    202.30 o 
   3  10   2      182.98      153.26     76.01 o 
   4  10   2       16.21       72.39     76.09 o 
   5  10   2       52.90       11.77     76.06 o 
   6  10   2      131.02      135.91     56.99 o 
   7  10   2       91.47      106.75     58.33 o 
   8  10   2      249.56      360.36    116.42 o 
   9  10   2        8.90       -7.73     79.41 o 
  10  10   2       36.13      113.95    150.68 o 
 -11  11   2      239.66      202.84     88.35 o 
 -10  11   2       19.67       16.01     83.14 o 
  -9  11   2      303.43      337.89     73.67 o 
  -8  11   2        5.24       58.59     72.80 o 
  -7  11   2       81.61       40.63     72.26 o 
  -6  11   2       69.03       84.85     69.82 o 
  -5  11   2       37.61       12.22     49.46 o 
  -4  11   2        3.41      -18.97     47.97 o 
  -3  11   2      193.32      164.79     49.09 o 
  -2  11   2     1196.40     1207.91     50.80 o 
  -1  11   2     2870.76     2932.33     61.38 o 
   0  11   2      253.53      209.57     52.54 o 
   1  11   2      845.66      933.46     57.21 o 
   2  11   2     5807.17     5895.43    200.75 o 
   3  11   2      666.79      712.30     57.63 o 
   4  11   2     4862.96     4686.91     85.32 o 
   5  11   2        2.57       29.57     71.71 o 
   6  11   2     1663.52     1661.95     72.69 o 
   7  11   2        7.97        3.51     55.33 o 
   8  11   2      169.88      214.09     61.19 o 
   9  11   2        4.71       55.94     70.98 o 
 -11  12   2       68.67       31.28     98.96 o 
 -10  12   2      280.45      108.03     90.95 o 
  -9  12   2      442.95      577.87    102.15 o 
  -8  12   2        0.12      -16.63     73.65 o 
  -7  12   2       22.50       35.95     77.54 o 
  -6  12   2      764.13      768.28     94.71 o 
  -5  12   2      546.30      402.33     67.47 o 
  -4  12   2     2056.96     2083.11    128.45 o 
  -3  12   2     1386.39     1478.17    132.20 o 
  -2  12   2       20.44       80.45     49.86 o 
  -1  12   2      354.13      388.30     50.38 o 
   0  12   2     1725.66     1804.31     54.65 o 
   1  12   2     9413.38     9429.06    212.47 o 
   2  12   2       72.18      111.46     55.09 o 
   3  12   2     9300.67     9846.50    792.97 o 
   4  12   2      126.06      163.84     66.29 o 
   5  12   2     2738.03     2742.34     76.99 o 
   6  12   2      192.82      224.01     55.65 o 
   7  12   2      177.23      196.60     60.67 o 
   8  12   2        0.15       85.44     68.19 o 
   9  12   2        0.75       46.11     69.03 o 
 -10  13   2       24.51       44.12     92.84 o 
  -9  13   2        5.97      -92.30     93.87 o 
  -8  13   2       13.43     -111.32    111.32 o 
  -7  13   2     1413.05     1461.00    114.69 o 
  -6  13   2     1903.57     1930.76    105.06 o 
  -5  13   2     3623.84     3356.38    105.12 o 
  -4  13   2     6340.26     6645.19    157.38 o 
  -3  13   2     1790.77     1874.32     70.37 o 
  -2  13   2     5686.20     5698.18    168.02 o 
  -1  13   2       23.83        9.27     47.42 o 
   0  13   2      147.76      144.12     48.74 o 
   1  13   2      130.78      191.05     52.96 o 
   2  13   2     1089.12     1141.44     62.36 o 
   3  13   2        8.92       39.41     68.54 o 
   4  13   2     2826.02     2855.99    217.57 o 
   5  13   2      237.68      328.65     56.69 o 
   6  13   2      155.68      220.21     66.07 o 
   7  13   2       32.64       33.26     61.96 o 
   8  13   2      138.74      138.05     71.52 o 
   9  13   2       56.07      145.05     81.25 o 
 -10  14   2       27.08       55.86    111.58 o 
  -9  14   2       61.84      108.75    138.63 o 
  -8  14   2      180.31      239.39    122.46 o 
  -7  14   2      580.28      506.74    112.75 o 
  -6  14   2     1683.28     1730.45     95.19 o 
  -5  14   2     3895.36     3826.44     99.53 o 
  -4  14   2     1166.13     1275.92    135.38 o 
  -3  14   2     5132.23     4896.21    185.00 o 
  -2  14   2      604.20      556.15     69.14 o 
  -1  14   2     4045.77     4092.79     98.40 o 
   0  14   2      356.99      356.61     51.71 o 
   1  14   2       57.57       88.65     55.98 o 
   2  14   2       62.24       67.74     61.16 o 
   3  14   2      295.33      375.91     70.97 o 
   4  14   2      496.81      563.11     63.74 o 
   5  14   2        1.66      105.93     65.40 o 
   6  14   2      144.53      120.72     69.32 o 
   7  14   2       75.59      115.91     65.78 o 
   8  14   2        2.99        8.58     75.69 o 
   9  14   2       85.96      106.35    138.57 o 
 -10  15   2       86.87      -98.82    135.50 o 
  -9  15   2      102.12       99.92    136.55 o 
  -8  15   2      318.78      301.12    125.71 o 
  -7  15   2      102.21       85.94     80.96 o 
  -6  15   2      201.92      119.52     93.58 o 
  -5  15   2       32.74       30.72     90.44 o 
  -4  15   2      324.58      475.04     91.76 o 
  -3  15   2      776.64      725.35     71.26 o 
  -2  15   2       52.53      -18.38     66.01 o 
  -1  15   2      915.39      936.45     57.04 o 
   0  15   2     1072.56     1079.16     59.04 o 
   1  15   2     1319.99     1398.78     64.48 o 
   2  15   2      270.64      270.44     67.52 o 
   3  15   2       89.10      125.90     73.37 o 
   4  15   2      432.40      531.29     77.71 o 
   5  15   2       10.86       66.08     73.87 o 
   6  15   2      417.53      392.87     68.31 o 
   7  15   2        3.03       22.56     69.69 o 
   8  15   2       67.47        4.55     70.46 o 
  -9  16   2      104.17     -124.92    124.92 o 
  -8  16   2      149.57       25.24    114.11 o 
  -7  16   2       14.95       93.14    112.95 o 
  -6  16   2      233.36      222.45    100.56 o 
  -5  16   2      555.25      524.92     90.10 o 
  -4  16   2       28.03       18.37     93.24 o 
  -3  16   2     3468.29     3339.02    100.90 o 
  -2  16   2     1767.78     1596.44     76.46 o 
  -1  16   2     2244.66     2331.94     65.72 o 
   0  16   2     3884.77     3692.16    114.75 o 
   1  16   2      165.28      149.37     64.95 o 
   2  16   2      421.19      504.85     77.17 o 
   3  16   2      533.81      702.81    126.67 o 
   4  16   2       14.40       75.07     71.88 o 
   5  16   2      431.64      483.87     75.60 o 
   6  16   2      225.33      324.75     88.02 o 
   7  16   2      625.22      573.27    105.58 o 
   8  16   2       48.80       72.75    112.86 o 
  -9  17   2        5.14       90.75    109.58 o 
  -8  17   2      264.37      251.18    123.35 o 
  -7  17   2      325.85      348.61    108.29 o 
  -6  17   2        1.16      -59.06     99.75 o 
  -5  17   2       40.35       11.35    101.51 o 
  -4  17   2      326.94      350.06     90.83 o 
  -3  17   2      197.89      235.67     91.92 o 
  -2  17   2     1461.91     1272.59     92.87 o 
  -1  17   2     2152.65     2080.15     70.69 o 
   0  17   2      216.32      209.88     64.38 o 
   1  17   2     1008.75     1057.13     77.48 o 
   2  17   2        1.33        2.61     83.79 o 
   3  17   2       35.69      195.97     86.82 o 
   4  17   2       48.51      142.61     89.59 o 
   5  17   2      533.63      633.56     92.79 o 
   6  17   2      167.20      171.67     97.27 o 
   7  17   2      370.57      614.73    188.99 o 
  -8  18   2        5.39      192.33    134.30 o 
  -7  18   2     1539.40     1420.57    128.42 o 
  -6  18   2       93.11      294.99     99.80 o 
  -5  18   2      177.98      165.02     97.38 o 
  -4  18   2      276.36      268.96     92.03 o 
  -3  18   2       26.41        9.35     91.13 o 
  -2  18   2      943.74      880.95     94.47 o 
  -1  18   2       78.07       90.42     71.89 o 
   0  18   2     1711.81     1650.97     74.47 o 
   1  18   2      567.59      549.36     75.90 o 
   2  18   2      512.18      554.38    151.57 o 
   3  18   2      541.55      716.19    110.80 o 
   4  18   2      190.30      346.39     90.02 o 
   5  18   2       34.42      -83.73     96.40 o 
   6  18   2      325.20      295.64    157.38 o 
   7  18   2        2.76       25.73    114.15 o 
  -8  19   2      150.44      150.22    102.77 o 
  -7  19   2       50.79     -113.74    113.74 o 
  -6  19   2      555.45      537.91    113.39 o 
  -5  19   2       69.02      132.98     97.64 o 
  -4  19   2      378.61      380.00     92.69 o 
  -3  19   2      119.53       81.36     95.81 o 
  -2  19   2      190.89      199.49     93.38 o 
  -1  19   2      138.46      124.10     69.85 o 
   0  19   2      140.46      149.50     71.05 o 
   1  19   2      118.65      158.15     77.71 o 
   2  19   2       10.58       48.98     87.23 o 
   3  19   2      170.46      233.44     89.85 o 
   4  19   2       22.85        0.77     92.56 o 
   5  19   2       40.42       36.24     84.89 o 
   6  19   2       26.59       54.28    101.38 o 
  -7  20   2       22.19      174.28    136.83 o 
  -6  20   2       89.26      128.39    116.86 o 
  -5  20   2       39.16      148.20    100.06 o 
  -4  20   2      106.02      147.94     96.23 o 
  -3  20   2      116.60      146.77     94.40 o 
  -2  20   2        1.37      -27.72    104.32 o 
  -1  20   2       41.24       52.74     86.19 o 
   0  20   2       55.80       78.03     75.77 o 
   1  20   2      867.20      753.82    154.17 o 
   2  20   2       34.42       14.64     84.03 o 
   3  20   2      649.82      575.92     87.09 o 
   4  20   2      104.48       90.13     98.04 o 
   5  20   2      292.60      250.43    102.65 o 
   6  20   2       95.29      214.59    111.11 o 
  -7  21   2      293.95      220.76    142.41 o 
  -6  21   2        1.66        6.94    111.07 o 
  -5  21   2      315.31      281.66    101.89 o 
  -4  21   2        3.68       34.71     97.51 o 
  -3  21   2       98.38       95.96    105.98 o 
  -2  21   2        1.43       12.34    101.17 o 
  -1  21   2       76.34       65.91    119.04 o 
   0  21   2      455.52      415.17     85.75 o 
   1  21   2       69.72      136.36     98.08 o 
   2  21   2     1003.55      916.17     95.57 o 
   3  21   2        3.65      -30.37     96.15 o 
   4  21   2      922.31      980.48     95.22 o 
   5  21   2      220.91      175.10    104.97 o 
  -6  22   2      485.37      502.16    119.08 o 
  -5  22   2       94.21      231.22    110.22 o 
  -4  22   2      207.35      170.02    111.15 o 
  -3  22   2      173.21      210.68    109.79 o 
  -2  22   2       32.86       80.02    105.55 o 
  -1  22   2       30.57       77.30    138.88 o 
   0  22   2       16.59       31.00     90.01 o 
   1  22   2       35.26        5.01     93.85 o 
   2  22   2       34.36       75.50     94.71 o 
   3  22   2      198.84      146.19    100.88 o 
   4  22   2       46.94       77.80    105.84 o 
  -5  23   2      140.37      134.13    128.71 o 
  -4  23   2      148.77       79.39    127.53 o 
  -3  23   2       86.52      165.51    115.84 o 
  -2  23   2      136.80      156.72    111.91 o 
  -1  23   2       27.22      -12.33    150.34 o 
   0  23   2      108.28       93.76    121.37 o 
   1  23   2        2.99       29.51    105.13 o 
   2  23   2       31.40      -19.60     96.27 o 
   3  23   2        0.14      -14.40    106.42 o 
  -3  24   2        5.42       89.89    137.35 o 
  -2  24   2       33.16       58.06    147.14 o 
  -1  24   2        0.04       73.84    175.01 o 
   0  24   2       58.03       60.05    152.63 o 
   1  24   2       19.16       70.17    117.56 o 
   2  24   2       27.17      107.16    119.93 o 
 -12   1   3      135.10      263.24     89.08 o 
 -11   1   3      124.10      114.37     83.63 o 
 -10   1   3     1474.39     1472.00     82.29 o 
  -9   1   3      135.66      156.33     63.91 o 
  -8   1   3     4644.25     4600.67    163.94 o 
  -7   1   3     1618.91     1733.87     56.34 o 
  -6   1   3     3537.29     3552.18     47.47 o 
  -5   1   3     4343.80     4383.23     61.23 o 
  -4   1   3      554.31      546.39     36.30 o 
  -3   1   3      677.66      744.68     38.20 o 
  -2   1   3     7813.31     7862.18     55.69 o 
  -1   1   3      111.26      121.66     35.05 o 
   0   1   3     5787.61     5808.47    158.26 o 
   1   1   3      464.70      501.27     42.00 o 
   2   1   3     2864.29     2609.23     48.12 o 
   3   1   3     1037.30     1032.30     69.89 o 
   4   1   3     6866.40     6942.14     73.49 o 
   5   1   3     3659.02     3699.49    153.51 o 
   6   1   3     1160.72     1238.19     78.66 o 
   7   1   3     1828.22     1653.74     99.68 o 
   8   1   3        0.29      -54.15     54.15 o 
   9   1   3      119.89       58.03     54.53 o 
  10   1   3        1.62      148.53     65.29 o 
 -12   2   3      181.33      320.32     94.48 o 
 -11   2   3      368.50      366.69     74.73 o 
 -10   2   3      192.92      207.34     67.57 o 
  -9   2   3     3125.55     2895.80     95.19 o 
  -8   2   3     1536.08     1503.57     52.70 o 
  -7   2   3     1445.36     1539.60     48.00 o 
  -6   2   3     4681.22     4819.95     77.44 o 
  -5   2   3      903.09      876.48     42.04 o 
  -4   2   3     1173.96     1196.95     37.94 o 
  -3   2   3     1300.78     1217.89     36.83 o 
  -2   2   3     1298.48     1244.87     36.79 o 
  -1   2   3       57.36       46.89     32.04 o 
   0   2   3     7447.37     7414.79     77.05 o 
   1   2   3     4396.59     4484.85     64.26 o 
   2   2   3     1724.73     1963.69     63.50 o 
   3   2   3     9504.39     9666.06    317.20 o 
   4   2   3      998.09     1207.22    139.19 o 
   5   2   3       21.19      -11.22     81.40 o 
   6   2   3       22.70       32.04     64.15 o 
   7   2   3       18.01       -8.56     64.80 o 
   8   2   3      459.10      470.72     69.75 o 
   9   2   3      202.08      162.29     87.01 o 
  10   2   3       12.37       75.87     66.77 o 
 -12   3   3      121.44      239.04     81.18 o 
 -11   3   3      119.02      120.19     85.64 o 
 -10   3   3       35.80      -17.65     69.63 o 
  -9   3   3      149.11       81.69     71.14 o 
  -8   3   3        2.72       45.14     54.99 o 
  -7   3   3     1135.73     1148.05     47.81 o 
  -6   3   3     1876.44     1866.39     55.01 o 
  -5   3   3      830.31      791.26     41.63 o 
  -4   3   3    13124.66    12509.61    181.24 o 
  -3   3   3     1629.62     1773.76     37.56 o 
  -2   3   3    16072.03    14991.23    180.60 o 
  -1   3   3    17360.45    15886.12    254.29 o 
   0   3   3     5382.25     5401.92     65.76 o 
   1   3   3     8738.15     8708.07    124.83 o 
   2   3   3     2546.81     2709.79     74.37 o 
   3   3   3     2274.10     2484.97    261.31 o 
   4   3   3      198.12      144.36     68.33 o 
   5   3   3      458.88      513.71     72.28 o 
   6   3   3       39.43       20.25     63.25 o 
   7   3   3      780.66      828.49     73.62 o 
   8   3   3      487.63      564.74     59.54 o 
   9   3   3       71.27       89.28     59.81 o 
  10   3   3      182.07       86.92     70.39 o 
 -12   4   3        5.41       63.57    213.50 o 
 -11   4   3       54.22      -69.62    122.07 o 
 -10   4   3        0.34      177.72     83.08 o 
  -9   4   3      487.60      618.95     91.84 o 
  -8   4   3       16.36       -5.34     48.99 o 
  -7   4   3      645.39      606.38     42.05 o 
  -6   4   3        3.22       25.99     41.66 o 
  -5   4   3      392.11      348.92     36.22 o 
  -4   4   3      515.40      583.25     52.03 o 
  -3   4   3     2934.84     2761.48     62.68 o 
  -2   4   3     2569.09     2666.28     45.22 o 
  -1   4   3     5494.52     5380.75     55.25 o 
   0   4   3     4783.06     4811.75     55.20 o 
   1   4   3       57.30       44.80     42.66 o 
   2   4   3      981.26      881.46     71.35 o 
   3   4   3      878.33      883.97     61.07 o 
   4   4   3      374.74      342.19     59.12 o 
   5   4   3      758.52      738.03     75.96 o 
   6   4   3       20.95       39.23     77.38 o 
   7   4   3      557.04      495.82    104.61 o 
   8   4   3        0.40       35.76     61.40 o 
   9   4   3       58.33        9.68     57.35 o 
  10   4   3       10.90      -48.87     67.44 o 
 -12   5   3        3.64      -52.07     91.14 o 
 -11   5   3      172.17      285.05    100.14 o 
 -10   5   3        2.58      -70.80     86.18 o 
  -9   5   3        0.53        9.82     66.43 o 
  -8   5   3       55.12      101.83     66.94 o 
  -7   5   3      139.57      150.44     42.26 o 
  -6   5   3     2565.73     2720.61     70.99 o 
  -5   5   3      119.55      119.93     42.22 o 
  -4   5   3     6692.08     6502.44     52.17 o 
  -3   5   3       90.06      111.49     38.38 o 
  -2   5   3     2665.36     2502.07     51.82 o 
  -1   5   3     2684.31     2574.51     44.47 o 
   0   5   3      316.45      263.50     39.79 o 
   1   5   3      456.90      418.86     53.23 o 
   2   5   3        4.18       65.69     46.53 o 
   3   5   3      347.91      366.92     58.10 o 
   4   5   3      318.27      447.60     69.46 o 
   5   5   3      155.38      194.31    134.19 o 
   6   5   3       29.05      -61.04     77.82 o 
   7   5   3       35.06       57.67     56.88 o 
   8   5   3      174.41      224.21     55.16 o 
   9   5   3       19.14      111.69     59.49 o 
  10   5   3       35.07       99.04     64.99 o 
 -12   6   3      170.07      305.85    109.79 o 
 -11   6   3        5.81      164.95    100.34 o 
 -10   6   3      580.54      785.64    199.86 o 
  -9   6   3      224.26      207.23    109.81 o 
  -8   6   3       58.67       95.73     49.04 o 
  -7   6   3      980.76     1010.84     48.74 o 
  -6   6   3      740.66      775.69     43.56 o 
  -5   6   3    12762.84    12624.70    232.67 o 
  -4   6   3       18.52       21.48     35.33 o 
  -3   6   3    27740.70    25344.96    309.93 o 
  -2   6   3     5796.92     5856.36     55.92 o 
  -1   6   3    11024.09    10932.06    174.11 o 
   0   6   3     9435.78     8864.51     79.72 o 
   1   6   3      116.35      134.86     46.43 o 
   2   6   3     4627.91     4858.22    216.63 o 
   3   6   3     1340.35     1369.03     60.65 o 
   4   6   3      158.50      205.99     73.49 o 
   5   6   3        7.47      139.13     63.34 o 
   6   6   3       23.45       53.43     86.92 o 
   7   6   3      406.08      349.06     75.02 o 
   8   6   3        1.92       -0.11     54.19 o 
   9   6   3      650.36      593.86     60.59 o 
  10   6   3       88.37      181.70     82.40 o 
 -12   7   3       14.43      160.46     89.35 o 
 -11   7   3      432.62      570.78     93.53 o 
 -10   7   3      743.43      823.36    206.24 o 
  -9   7   3        2.35       20.97     79.54 o 
  -8   7   3      198.64      304.10     58.52 o 
  -7   7   3      677.44      775.76     54.87 o 
  -6   7   3      385.06      467.41     41.74 o 
  -5   7   3     1763.09     1771.91     39.86 o 
  -4   7   3     3597.26     3577.19     46.88 o 
  -3   7   3     1544.75     1656.23     45.43 o 
  -2   7   3     7783.73     7694.50     57.72 o 
  -1   7   3     1306.80     1307.91     49.69 o 
   0   7   3      392.64      393.06     50.03 o 
   1   7   3      603.60      639.68     47.62 o 
   2   7   3     3698.09     3804.55    162.01 o 
   3   7   3       32.74      118.67     58.87 o 
   4   7   3     3127.79     3255.95    366.04 o 
   5   7   3     1300.53     1297.62    136.00 o 
   6   7   3      725.37      728.02     67.01 o 
   7   7   3     1264.68     1273.08     68.81 o 
   8   7   3      270.97      307.48     62.49 o 
   9   7   3        0.74      -65.69     65.69 o 
 -12   8   3       35.04      -35.12    100.63 o 
 -11   8   3      407.42      384.60     84.96 o 
 -10   8   3      100.18      146.15     70.19 o 
  -9   8   3      556.42      455.21     82.03 o 
  -8   8   3        4.67       23.66     78.40 o 
  -7   8   3     1889.80     1742.22     76.56 o 
  -6   8   3     1320.76     1328.58     48.97 o 
  -5   8   3     1254.35     1293.73     47.30 o 
  -4   8   3     1085.87     1060.12     40.63 o 
  -3   8   3     1250.06     1280.09     41.09 o 
  -2   8   3     2779.94     2829.22     50.95 o 
  -1   8   3     1628.60     1680.24     46.28 o 
   0   8   3     2403.51     2335.81     85.37 o 
   1   8   3     8915.25     8958.49    452.91 o 
   2   8   3     1206.48     1328.37     61.40 o 
   3   8   3     7103.62     7160.51    312.15 o 
   4   8   3     1188.01     1254.57    213.24 o 
   5   8   3     1638.28     1503.44     81.25 o 
   6   8   3     1116.33     1145.34     70.23 o 
   7   8   3       14.24      109.18    101.35 o 
   8   8   3      113.20      146.64     51.20 o 
   9   8   3        2.34        7.67     69.47 o 
 -11   9   3       21.23       53.36    104.45 o 
 -10   9   3        0.23       30.31     87.18 o 
  -9   9   3      125.49      168.56     78.31 o 
  -8   9   3       15.53      110.06     71.85 o 
  -7   9   3      634.70      735.29     51.51 o 
  -6   9   3       71.60       58.60     46.31 o 
  -5   9   3      223.93      225.84     41.33 o 
  -4   9   3       14.92       82.96     43.46 o 
  -3   9   3     2216.73     2242.14     45.35 o 
  -2   9   3       95.61      115.63     42.00 o 
  -1   9   3     4601.11     4624.66     63.41 o 
   0   9   3       34.20       32.68     46.70 o 
   1   9   3      778.20      707.25     54.86 o 
   2   9   3      224.51      248.29     52.05 o 
   3   9   3       27.52      119.81     50.78 o 
   4   9   3      302.26      263.73     75.69 o 
   5   9   3       99.29      169.15     50.54 o 
   6   9   3      290.77      342.62     63.89 o 
   7   9   3      295.32      321.89     52.87 o 
   8   9   3      109.45      119.09     51.90 o 
   9   9   3       71.95      122.80     68.58 o 
 -11  10   3      335.14      234.45     80.97 o 
 -10  10   3        1.41       42.57     76.91 o 
  -9  10   3     2328.43     2440.19    236.42 o 
  -8  10   3      701.65      526.01    165.46 o 
  -7  10   3     3764.71     3898.47    144.95 o 
  -6  10   3     2663.15     2672.91    161.52 o 
  -5  10   3     2291.82     2485.90     72.40 o 
  -4  10   3     1067.50     1061.78     44.23 o 
  -3  10   3       13.92       22.06     43.92 o 
  -2  10   3     1525.09     1557.10     51.90 o 
  -1  10   3      939.50      978.32     50.38 o 
   0  10   3     2401.86     2406.39     59.50 o 
   1  10   3     3191.73     3344.27    154.27 o 
   2  10   3      106.43       40.33     60.76 o 
   3  10   3     2744.33     2953.14    152.53 o 
   4  10   3     2069.65     2042.82    209.11 o 
   5  10   3      712.15      803.54     65.28 o 
   6  10   3     3334.62     3199.64    325.99 o 
   7  10   3        7.06      -50.92     50.92 o 
   8  10   3      720.49      619.95     61.26 o 
   9  10   3       61.14      120.14     70.54 o 
 -11  11   3       11.47       57.32     88.16 o 
 -10  11   3      642.13      658.70     82.89 o 
  -9  11   3      718.88      856.87    101.19 o 
  -8  11   3      985.04     1107.19    171.98 o 
  -7  11   3     3104.23     3319.30    217.19 o 
  -6  11   3     1067.38     1085.25     55.26 o 
  -5  11   3     3303.05     3203.87    118.32 o 
  -4  11   3       77.50      101.83     43.29 o 
  -3  11   3      300.48      302.27     42.35 o 
  -2  11   3      185.75      154.25     46.57 o 
  -1  11   3     1198.48     1165.91     55.40 o 
   0  11   3      273.92      238.37     53.88 o 
   1  11   3     1926.74     1858.31     87.22 o 
   2  11   3     2383.95     2484.88     60.04 o 
   3  11   3       26.20       28.84     62.97 o 
   4  11   3      989.22     1172.70    205.93 o 
   5  11   3     1569.24     1621.44    115.21 o 
   6  11   3      151.88      124.63     72.00 o 
   7  11   3     1331.14     1347.26     76.53 o 
   8  11   3       37.58      -18.49     63.80 o 
   9  11   3      113.84      110.07     78.57 o 
 -11  12   3       39.01       32.57     82.98 o 
 -10  12   3       31.80       -0.58     88.19 o 
  -9  12   3        5.36       12.02     66.99 o 
  -8  12   3      194.01      281.95     85.64 o 
  -7  12   3      555.66      562.32     68.06 o 
  -6  12   3     1389.88     1458.76     65.16 o 
  -5  12   3       60.01       36.00     52.69 o 
  -4  12   3      150.61      217.41     62.79 o 
  -3  12   3      300.48      362.32     53.28 o 
  -2  12   3     1422.14     1327.75     55.27 o 
  -1  12   3     3090.84     3065.77     61.04 o 
   0  12   3     5100.66     5097.55    115.21 o 
   1  12   3     1311.58     1289.45     65.93 o 
   2  12   3     2555.25     2636.55    118.12 o 
   3  12   3      106.97      122.01     89.00 o 
   4  12   3        8.29      -68.93     68.93 o 
   5  12   3      100.99      211.60     71.04 o 
   6  12   3      232.51      274.79     64.12 o 
   7  12   3      174.37      168.75     64.67 o 
   8  12   3        7.07       15.05     73.77 o 
 -10  13   3      150.10      138.17     81.12 o 
  -9  13   3        6.37       57.13     74.37 o 
  -8  13   3      225.96      220.12     92.67 o 
  -7  13   3      465.61      346.26    103.45 o 
  -6  13   3        9.10       52.17     57.89 o 
  -5  13   3       73.07       64.15     74.94 o 
  -4  13   3      186.68      212.40     65.17 o 
  -3  13   3      544.64      557.03     56.71 o 
  -2  13   3      381.10      410.71     51.60 o 
  -1  13   3     1907.16     1826.25     56.18 o 
   0  13   3     1393.11     1359.98     61.62 o 
   1  13   3     1429.39     1428.96     94.06 o 
   2  13   3     2765.79     2853.45     75.81 o 
   3  13   3      578.45      692.22     95.89 o 
   4  13   3     1309.16     1119.05     78.79 o 
   5  13   3      191.93      229.92     63.01 o 
   6  13   3      347.20      431.59     79.60 o 
   7  13   3       63.36       17.31     68.42 o 
   8  13   3       46.20      163.54     70.24 o 
 -10  14   3       62.61      -93.23    108.92 o 
  -9  14   3       71.62      159.09    121.16 o 
  -8  14   3       19.15      110.66    106.48 o 
  -7  14   3        4.60       46.64    106.34 o 
  -6  14   3      736.74      660.96     71.68 o 
  -5  14   3     1182.21     1175.11     68.53 o 
  -4  14   3     1550.94     1609.21     83.06 o 
  -3  14   3     4368.84     4558.76     75.46 o 
  -2  14   3       60.43       73.93     49.33 o 
  -1  14   3      497.78      564.19     50.04 o 
   0  14   3      140.20      177.36     48.13 o 
   1  14   3      844.11      805.31     54.03 o 
   2  14   3      163.51      161.33     55.50 o 
   3  14   3     1640.29     1564.43    158.50 o 
   4  14   3       24.62        0.47     59.87 o 
   5  14   3      414.84      483.31     74.51 o 
   6  14   3       37.75      -55.14     71.44 o 
   7  14   3        2.88       64.19     65.52 o 
   8  14   3       46.87       86.00     72.09 o 
 -10  15   3        8.54      157.58    108.65 o 
  -9  15   3       55.69      -38.33    120.74 o 
  -8  15   3      176.17      198.02    117.23 o 
  -7  15   3       66.45      216.58    107.01 o 
  -6  15   3     1755.76     2014.18    101.55 o 
  -5  15   3      491.98      507.14     70.85 o 
  -4  15   3     6580.83     6542.52    159.88 o 
  -3  15   3       11.65       46.96     61.92 o 
  -2  15   3     5072.74     5125.03    125.93 o 
  -1  15   3       51.98       11.24     52.24 o 
   0  15   3     1379.44     1357.51     55.81 o 
   1  15   3      850.97      867.90     58.15 o 
   2  15   3      287.52      257.57     61.62 o 
   3  15   3      331.77      377.00     70.68 o 
   4  15   3      486.68      452.34     64.92 o 
   5  15   3        1.36      106.09     86.16 o 
   6  15   3       11.66      -39.15     69.44 o 
   7  15   3        0.60      -13.05     78.58 o 
   8  15   3      295.57      359.85    131.06 o 
  -9  16   3       70.13      138.63     95.85 o 
  -8  16   3      175.96      138.07    120.43 o 
  -7  16   3       11.55       42.75    110.21 o 
  -6  16   3       54.58      103.05     98.76 o 
  -5  16   3      893.27     1039.99    165.32 o 
  -4  16   3       65.76       24.66     68.48 o 
  -3  16   3     1002.94     1006.99     70.29 o 
  -2  16   3       88.48       65.34     58.82 o 
  -1  16   3     1247.21     1173.12     59.23 o 
   0  16   3      713.43      654.97     60.61 o 
   1  16   3      128.53      147.22     60.51 o 
   2  16   3       68.27       52.63     64.84 o 
   3  16   3      730.38      804.53     79.63 o 
   4  16   3       21.98       77.16     79.75 o 
   5  16   3      223.90      261.39     69.73 o 
   6  16   3       30.05      101.72     76.35 o 
   7  16   3       17.70       20.32     84.12 o 
  -9  17   3       69.30       68.97    106.02 o 
  -8  17   3        0.81       87.54    127.78 o 
  -7  17   3      317.85      349.73     83.43 o 
  -6  17   3       12.70       41.66     74.46 o 
  -5  17   3       44.90       86.61     91.50 o 
  -4  17   3        3.07       71.97     72.69 o 
  -3  17   3      523.34      542.86     79.08 o 
  -2  17   3      205.50      236.97     58.47 o 
  -1  17   3      494.49      513.05     58.08 o 
   0  17   3     1613.38     1526.33     63.47 o 
   1  17   3     1128.91     1132.30     66.54 o 
   2  17   3      796.68      845.85     70.68 o 
   3  17   3      106.63      111.03     80.21 o 
   4  17   3      774.93      812.60     85.73 o 
   5  17   3        0.45      100.28     96.90 o 
   6  17   3      168.77       31.35    110.92 o 
   7  17   3        0.56       16.50     81.06 o 
  -8  18   3        1.60      -94.42     94.42 o 
  -7  18   3      250.66      355.76    119.96 o 
  -6  18   3      121.38      239.78    105.12 o 
  -5  18   3        4.09      -51.61     99.96 o 
  -4  18   3        2.94      -16.41     94.49 o 
  -3  18   3      268.88      246.70     77.45 o 
  -2  18   3      939.08      859.69     73.82 o 
  -1  18   3      249.13      263.69     62.72 o 
   0  18   3     1753.67     1709.62     66.54 o 
   1  18   3       31.98       61.08     68.23 o 
   2  18   3      337.63      334.51     81.11 o 
   3  18   3       98.38      141.05     87.56 o 
   4  18   3       17.95      109.29    124.21 o 
   5  18   3      129.42      205.98    189.02 o 
   6  18   3      175.45      318.86    105.67 o 
  -8  19   3      362.20      340.98    136.54 o 
  -7  19   3      173.56      163.22    110.05 o 
  -6  19   3      496.80      444.50    101.73 o 
  -5  19   3      204.22      197.94    103.57 o 
  -4  19   3       29.52       -5.08     88.89 o 
  -3  19   3      145.74      175.31     95.75 o 
  -2  19   3        0.97      -37.17     88.51 o 
  -1  19   3      715.33      702.75     65.58 o 
   0  19   3        2.74       27.45     63.45 o 
   1  19   3      535.13      565.36     74.87 o 
   2  19   3      132.20      292.16     93.33 o 
   3  19   3        1.00       47.88    108.49 o 
   4  19   3      284.58      334.06     94.56 o 
   5  19   3      568.56      584.98     89.57 o 
   6  19   3        0.72       11.83    165.18 o 
  -7  20   3      464.62      324.19    128.25 o 
  -6  20   3      299.79      209.94    115.96 o 
  -5  20   3      202.70      257.22     99.07 o 
  -4  20   3       35.55       37.68     95.19 o 
  -3  20   3       71.85      114.84     94.74 o 
  -2  20   3      186.54      193.20     98.74 o 
  -1  20   3       16.12        6.96     77.61 o 
   0  20   3     1662.28     1535.39     80.20 o 
   1  20   3      187.63      226.97     83.71 o 
   2  20   3      144.29      214.39    139.39 o 
   3  20   3      121.97      131.62     95.70 o 
   4  20   3       49.16      133.79    102.57 o 
   5  20   3       57.88       35.22    108.75 o 
  -7  21   3       38.60       57.39    122.47 o 
  -6  21   3       34.21      -56.92    119.81 o 
  -5  21   3        0.80      162.92    118.46 o 
  -4  21   3        4.02      -67.54     96.38 o 
  -3  21   3      129.19      144.42    102.35 o 
  -2  21   3        2.70      -19.06    103.56 o 
  -1  21   3      365.01      331.67     84.05 o 
   0  21   3        1.80      103.19     81.61 o 
   1  21   3       46.89       89.33     87.05 o 
   2  21   3      139.89      207.18    103.53 o 
   3  21   3       72.70      163.77     91.20 o 
   4  21   3       27.48       96.51    105.20 o 
  -6  22   3       31.79      -68.20    124.20 o 
  -5  22   3       27.83      262.28    123.68 o 
  -4  22   3      152.99      139.45    120.65 o 
  -3  22   3       38.62      147.36    125.98 o 
  -2  22   3       86.15      207.54    123.85 o 
  -1  22   3       27.88       53.06    102.41 o 
   0  22   3        3.41        1.83     89.45 o 
   1  22   3      678.50      618.92    107.20 o 
   2  22   3      117.02       91.42    131.66 o 
   3  22   3      370.17      389.54    112.24 o 
  -5  23   3      162.02      218.23    114.91 o 
  -4  23   3      373.16      384.42    122.46 o 
  -3  23   3       71.53      120.26    122.17 o 
  -2  23   3      211.00      262.95    124.03 o 
  -1  23   3        2.84       -9.55    160.38 o 
   0  23   3        1.17      -25.13    108.10 o 
   1  23   3       40.45       37.94    110.78 o 
   2  23   3      326.12      243.73    110.23 o 
  -3  24   3      450.43      371.18    131.64 o 
  -2  24   3        0.47        3.36    143.72 o 
  -1  24   3      158.14      199.20    186.92 o 
   0  24   3      104.98      178.51    136.52 o 
   1  24   3       13.87      138.49    184.04 o 
 -12   0   4        0.84      174.48    125.92 o 
 -11   0   4      838.86      840.88     95.49 o 
 -10   0   4      292.56      346.19    106.10 o 
  -9   0   4     6121.28     5988.34    353.79 o 
  -8   0   4     4823.34     4896.42     77.60 o 
  -7   0   4     7706.91     7330.21    375.40 o 
  -6   0   4    11776.79    11479.06    149.68 o 
  -5   0   4     1161.05     1171.40     85.50 o 
  -4   0   4      710.89      645.89     55.03 o 
  -3   0   4     1622.35     1812.06     46.75 o 
  -2   0   4     8526.76     9099.31     82.97 o 
  -1   0   4     1028.93     1105.34     61.76 o 
   0   0   4     4728.35     4720.88     69.22 o 
   1   0   4     2195.26     2524.27     64.48 o 
   2   0   4       25.49       33.05     48.89 o 
   3   0   4     1148.00     1310.94    101.43 o 
   4   0   4     5596.36     5709.87    116.18 o 
   5   0   4      370.80      404.15    106.01 o 
   6   0   4     6814.30     7061.12    131.69 o 
   7   0   4      677.07      759.66    125.27 o 
   8   0   4     1777.80     1916.71     95.82 o 
   9   0   4      131.37      127.30    131.99 o 
 -12   1   4       17.45      118.59     81.94 o 
 -11   1   4        3.82       55.03     75.23 o 
 -10   1   4     1168.16     1045.60     84.49 o 
  -9   1   4      375.13      475.77     68.31 o 
  -8   1   4     2725.44     2843.61     52.56 o 
  -7   1   4     1943.38     1965.63     61.77 o 
  -6   1   4     1365.99     1426.55     42.18 o 
  -5   1   4     1229.39     1236.74     35.68 o 
  -4   1   4        7.83       -4.84     28.98 o 
  -3   1   4      302.03      266.41     33.86 o 
  -2   1   4     4560.01     4763.70     83.77 o 
  -1   1   4    14519.43    13979.25    121.83 o 
   0   1   4      686.99      722.64     38.38 o 
   1   1   4     2091.91     2058.29     52.36 o 
   2   1   4      770.47      834.58     41.59 o 
   3   1   4       12.61      -65.89     65.89 o 
   4   1   4       17.35        5.27     68.30 o 
   5   1   4     2099.87     2075.61     64.85 o 
   6   1   4       22.42       -5.27    106.22 o 
   7   1   4     1639.57     1685.92    109.70 o 
   8   1   4      166.97      140.06     88.95 o 
   9   1   4      194.99      161.83     65.76 o 
 -12   2   4        1.44     -101.08    101.08 o 
 -11   2   4       41.34      117.22    115.75 o 
 -10   2   4       11.51      152.75     99.35 o 
  -9   2   4       54.19       54.84     49.58 o 
  -8   2   4      116.62       93.69     44.72 o 
  -7   2   4      712.75      666.80     36.99 o 
  -6   2   4     1698.24     1730.04     38.54 o 
  -5   2   4       31.60       20.02     31.60 o 
  -4   2   4    14837.47    14514.12    402.65 o 
  -3   2   4       85.48      122.58     34.02 o 
  -2   2   4    18383.55    16585.81    168.73 o 
  -1   2   4     2303.20     2345.15     44.80 o 
   0   2   4    19113.82    18087.04    128.47 o 
   1   2   4     5954.74     5764.74     68.84 o 
   2   2   4    11775.67    11766.21    157.22 o 
   3   2   4     2016.56     2105.13    172.75 o 
   4   2   4      833.84      909.04    122.00 o 
   5   2   4     1296.18     1293.89    125.01 o 
   6   2   4       72.27      104.11     64.75 o 
   7   2   4      156.35      159.67     69.31 o 
   8   2   4        0.03      -41.13     65.98 o 
   9   2   4        8.76       56.86     57.48 o 
 -12   3   4       14.29      -62.59     90.47 o 
 -11   3   4      190.04      260.48     89.40 o 
 -10   3   4      134.78      101.07    104.35 o 
  -9   3   4       21.62       32.35     49.20 o 
  -8   3   4        3.89      -25.08     41.19 o 
  -7   3   4     5624.06     5485.42    164.49 o 
  -6   3   4     2694.21     2659.91     82.26 o 
  -5   3   4    11908.09    11226.11     68.90 o 
  -4   3   4     2589.32     2435.32     41.05 o 
  -3   3   4    12547.89    11995.09     59.32 o 
  -2   3   4     1938.86     1904.11     42.40 o 
  -1   3   4     4208.11     4243.09    109.97 o 
   0   3   4     2775.26     2855.88     55.60 o 
   1   3   4     4388.86     4589.86     95.15 o 
   2   3   4     6794.69     6631.95     68.98 o 
   3   3   4     1211.01     1347.60     51.58 o 
   4   3   4     4147.40     4408.57    333.49 o 
   5   3   4     1627.16     1507.20     79.19 o 
   6   3   4       95.44      316.24     73.17 o 
   7   3   4      291.39      381.44     69.52 o 
   8   3   4       30.86      104.53     56.74 o 
   9   3   4        1.08      -24.79     63.32 o 
 -12   4   4      722.18      671.81    107.01 o 
 -11   4   4        1.64       36.46     73.46 o 
 -10   4   4     1163.60     1228.65     79.26 o 
  -9   4   4       50.10      107.74     43.36 o 
  -8   4   4       30.80       41.47     40.16 o 
  -7   4   4      562.08      668.83     44.76 o 
  -6   4   4     2574.52     2570.22     45.51 o 
  -5   4   4    11735.52    11278.77    221.66 o 
  -4   4   4      576.42      617.91     39.73 o 
  -3   4   4    20222.47    19354.86    471.81 o 
  -2   4   4     2869.09     2904.52     61.54 o 
  -1   4   4     2215.75     2027.92     55.20 o 
   0   4   4     4538.85     4570.22     49.65 o 
   1   4   4     7399.97     7380.99    218.09 o 
   2   4   4     2739.25     2685.99    129.00 o 
   3   4   4    10104.65    10336.52    132.60 o 
   4   4   4      192.45      199.47     74.46 o 
   5   4   4     1092.58     1155.21    125.96 o 
   6   4   4       86.55       76.94     63.42 o 
   7   4   4        0.36      -35.73     76.10 o 
   8   4   4      120.74      197.94     75.40 o 
   9   4   4      128.53      267.95     61.35 o 
 -12   5   4       18.31       31.67    135.24 o 
 -11   5   4     1382.99     1393.23    105.12 o 
 -10   5   4        6.73      -37.48     80.38 o 
  -9   5   4      728.42      789.47     59.00 o 
  -8   5   4      421.07      404.37     48.38 o 
  -7   5   4       13.77       68.22     43.16 o 
  -6   5   4     4231.74     4161.96     97.14 o 
  -5   5   4      876.41      972.65     68.27 o 
  -4   5   4    10715.90    10089.80    126.24 o 
  -3   5   4      830.64      995.93     41.96 o 
  -2   5   4     6950.93     6689.67    133.75 o 
  -1   5   4     2441.63     2437.50     39.61 o 
   0   5   4        7.27       73.67     42.72 o 
   1   5   4     3677.84     3613.99    153.29 o 
   2   5   4     2969.11     2863.43    115.85 o 
   3   5   4     1823.35     1898.56     58.77 o 
   4   5   4     4342.67     4556.82    422.55 o 
   5   5   4      466.15      391.24     77.77 o 
   6   5   4     1075.10     1026.49     77.88 o 
   7   5   4      133.34      194.50     84.89 o 
   8   5   4      107.74      -43.41     69.04 o 
   9   5   4      219.34      227.52     68.71 o 
 -12   6   4      156.27      161.09    106.21 o 
 -11   6   4        0.49      -50.46     90.96 o 
 -10   6   4      176.77       19.51     84.85 o 
  -9   6   4       12.29       -9.66     71.93 o 
  -8   6   4      172.11      125.00     43.71 o 
  -7   6   4       26.62       -0.42     56.87 o 
  -6   6   4     2547.77     2466.08     54.12 o 
  -5   6   4     1242.61     1259.83     42.68 o 
  -4   6   4     2590.52     2424.25     45.47 o 
  -3   6   4       23.49       63.15     34.19 o 
  -2   6   4     8647.30     8263.76     95.86 o 
  -1   6   4      303.25      300.39     37.03 o 
   0   6   4     2804.16     2687.11     50.61 o 
   1   6   4      979.73     1004.12     53.00 o 
   2   6   4       16.83       70.31     52.51 o 
   3   6   4     3640.94     3774.43     83.70 o 
   4   6   4      303.78      258.17     63.59 o 
   5   6   4      338.41      392.12     63.31 o 
   6   6   4        0.68      -84.15     84.15 o 
   7   6   4        1.97       23.85     60.12 o 
   8   6   4        6.41       59.48     67.76 o 
   9   6   4        3.71       64.85     62.16 o 
 -12   7   4       16.64       36.44    102.11 o 
 -11   7   4       84.74      120.48     78.43 o 
 -10   7   4       24.12       -7.55     82.79 o 
  -9   7   4       55.67       87.26     60.07 o 
  -8   7   4      731.22      749.28     50.44 o 
  -7   7   4      237.21      205.61     41.77 o 
  -6   7   4       39.21       17.99     35.36 o 
  -5   7   4     1985.91     2010.67     46.44 o 
  -4   7   4      408.50      415.31     35.88 o 
  -3   7   4    13687.63    12805.42    117.58 o 
  -2   7   4     2374.24     2281.20     41.19 o 
  -1   7   4    20323.58    18798.06    241.01 o 
   0   7   4     2369.96     2375.15     45.63 o 
   1   7   4    12269.76    12074.03    450.38 o 
   2   7   4     1210.97     1263.43     58.21 o 
   3   7   4     3028.01     3085.91    147.88 o 
   4   7   4      749.85      745.78     75.55 o 
   5   7   4       74.77       86.30     80.18 o 
   6   7   4     1287.87     1266.97     84.06 o 
   7   7   4       26.51      -14.29     68.83 o 
   8   7   4       49.22      153.93     65.84 o 
   9   7   4        1.65       56.81     66.23 o 
 -12   8   4       32.75      -83.45    106.83 o 
 -11   8   4      391.02      419.62     79.23 o 
 -10   8   4       35.71      127.60     81.11 o 
  -9   8   4     2737.63     2637.97     79.55 o 
  -8   8   4       18.72       47.25     51.61 o 
  -7   8   4     5082.90     5170.73     89.85 o 
  -6   8   4      865.81      893.12     46.06 o 
  -5   8   4        5.60        5.33     37.04 o 
  -4   8   4      486.80      505.91     42.46 o 
  -3   8   4     2099.25     2163.75     46.29 o 
  -2   8   4     6860.59     6543.65     71.79 o 
  -1   8   4     2469.38     2366.41     42.35 o 
   0   8   4     9952.90     9702.06    160.66 o 
   1   8   4      200.95      196.62     47.18 o 
   2   8   4     2160.23     2332.46    135.38 o 
   3   8   4       43.37       67.04     51.69 o 
   4   8   4      380.01      346.04     63.98 o 
   5   8   4      181.04      183.75     66.34 o 
   6   8   4      226.90      314.70     70.50 o 
   7   8   4      112.36       43.07     68.98 o 
   8   8   4      140.89      218.69     59.97 o 
   9   8   4      194.94      228.60     63.39 o 
 -12   9   4       77.64      124.53    180.96 o 
 -11   9   4       18.99      101.21    103.59 o 
 -10   9   4     1803.23     1636.70    173.88 o 
  -9   9   4     1058.35      950.98     59.44 o 
  -8   9   4     2837.09     2900.89    165.00 o 
  -7   9   4     1911.81     1763.20     86.91 o 
  -6   9   4     2404.83     2389.74     59.61 o 
  -5   9   4     1967.26     1980.01     47.50 o 
  -4   9   4      137.89      159.53     37.40 o 
  -3   9   4      267.06      293.08     43.19 o 
  -2   9   4      207.42      202.91     36.48 o 
  -1   9   4     1584.03     1549.38     57.18 o 
   0   9   4       70.49       78.47     48.49 o 
   1   9   4      895.72      954.46     54.39 o 
   2   9   4        8.38      -10.17     54.82 o 
   3   9   4      504.60      603.01     65.67 o 
   4   9   4      282.47      351.27     74.73 o 
   5   9   4     2852.94     3101.47    431.02 o 
   6   9   4       23.21        4.20     80.61 o 
   7   9   4     2446.49     2526.54    152.88 o 
   8   9   4      356.01      397.75     72.76 o 
 -11  10   4       63.20       18.15     98.93 o 
 -10  10   4      141.07      104.40     87.69 o 
  -9  10   4      749.77      728.30    107.80 o 
  -8  10   4      653.53      742.63     94.19 o 
  -7  10   4     1793.80     1730.25     60.83 o 
  -6  10   4      479.45      464.08     44.14 o 
  -5  10   4      638.65      679.74     49.39 o 
  -4  10   4       15.42       10.36     38.13 o 
  -3  10   4       11.57       35.35     39.17 o 
  -2  10   4      455.02      460.81     38.49 o 
  -1  10   4      229.99      264.22     69.13 o 
   0  10   4     1239.39     1230.24     54.43 o 
   1  10   4      231.09      261.82     55.27 o 
   2  10   4      308.36      397.94     57.90 o 
   3  10   4        2.02      -59.16     59.16 o 
   4  10   4      392.00      469.98     82.12 o 
   5  10   4        2.58        3.08    114.17 o 
   6  10   4      832.67      930.16    183.29 o 
   7  10   4       30.10       26.44     79.01 o 
   8  10   4      384.54      510.89     97.30 o 
 -11  11   4       74.86       83.94     96.79 o 
 -10  11   4        3.06       14.50     78.40 o 
  -9  11   4       13.55      143.65    124.12 o 
  -8  11   4      113.52      287.44     64.02 o 
  -7  11   4     1924.25     2038.01    114.90 o 
  -6  11   4       90.74      -29.70     61.32 o 
  -5  11   4     3083.97     3017.50     56.76 o 
  -4  11   4      121.64       92.93     46.01 o 
  -3  11   4     3942.12     3876.93     72.16 o 
  -2  11   4       91.61      150.20     46.50 o 
  -1  11   4     3179.32     3148.49     58.43 o 
   0  11   4     1353.04     1330.17     53.03 o 
   1  11   4     1708.77     1716.43     52.37 o 
   2  11   4     1634.59     1709.81     90.70 o 
   3  11   4      795.39      859.60     64.46 o 
   4  11   4      633.42      706.55     80.48 o 
   5  11   4      486.27      447.05     72.09 o 
   6  11   4        3.20      -71.71     71.71 o 
   7  11   4        7.43      119.19     67.42 o 
   8  11   4        0.25       25.44     71.35 o 
 -11  12   4       60.15       83.28     90.96 o 
 -10  12   4       13.42       -8.44    118.93 o 
  -9  12   4      329.20      454.91     73.12 o 
  -8  12   4      417.44      494.98     80.99 o 
  -7  12   4      190.99      205.59     55.84 o 
  -6  12   4     3931.98     3718.90     56.64 o 
  -5  12   4      687.15      793.44     55.46 o 
  -4  12   4     5130.83     4976.59     66.01 o 
  -3  12   4      686.23      615.74     52.06 o 
  -2  12   4     2835.00     2755.24     70.49 o 
  -1  12   4       34.38       67.71     49.99 o 
   0  12   4      294.33      343.91     52.42 o 
   1  12   4     1943.70     1929.48    113.20 o 
   2  12   4      304.00      393.40     61.60 o 
   3  12   4     3666.12     3814.81    226.50 o 
   4  12   4      890.21      868.13     71.46 o 
   5  12   4     1086.98     1133.66     81.93 o 
   6  12   4      107.64       35.58     73.82 o 
   7  12   4       40.86       54.06     62.94 o 
   8  12   4        8.26       21.53     78.57 o 
 -11  13   4      426.58      421.23    109.02 o 
 -10  13   4        3.72      -53.40     93.73 o 
  -9  13   4       64.77       99.29    105.69 o 
  -8  13   4      430.84      472.53     75.80 o 
  -7  13   4      229.53      248.05     69.68 o 
  -6  13   4     1082.01     1112.19     98.79 o 
  -5  13   4      875.29      873.05     63.12 o 
  -4  13   4     2950.20     3036.28     63.83 o 
  -3  13   4      181.26      146.51     53.31 o 
  -2  13   4     1574.27     1706.54     54.92 o 
  -1  13   4      865.17      803.90     51.84 o 
   0  13   4      316.68      396.23     54.65 o 
   1  13   4     1232.70     1270.85     60.15 o 
   2  13   4     2352.22     2328.51     63.38 o 
   3  13   4      261.74      200.77     58.53 o 
   4  13   4     2472.06     2734.48    177.11 o 
   5  13   4       17.08      187.14     97.78 o 
   6  13   4      632.24      709.09     80.23 o 
   7  13   4      269.03      121.15     78.38 o 
 -10  14   4      269.34      203.54     95.56 o 
  -9  14   4       95.11      105.89    128.38 o 
  -8  14   4       46.73      116.49     72.38 o 
  -7  14   4      469.44      561.25     64.37 o 
  -6  14   4        5.77       30.05    110.63 o 
  -5  14   4      795.69      951.50    114.21 o 
  -4  14   4       30.75        5.67     59.82 o 
  -3  14   4     1237.77     1202.33     55.65 o 
  -2  14   4      173.92      198.34     53.23 o 
  -1  14   4      369.11      383.51     55.53 o 
   0  14   4      958.20      969.60     58.04 o 
   1  14   4      125.68      140.70     58.25 o 
   2  14   4     1173.24     1213.34     67.70 o 
   3  14   4      782.77      858.12     60.92 o 
   4  14   4      479.39      459.82     72.08 o 
   5  14   4      398.02      504.81     77.26 o 
   6  14   4       48.25      184.72     80.22 o 
   7  14   4        3.96       40.99     66.78 o 
 -10  15   4        6.48     -101.97    131.81 o 
  -9  15   4       20.04       88.52    123.42 o 
  -8  15   4       75.53      173.16    115.78 o 
  -7  15   4        5.09       92.75     76.13 o 
  -6  15   4       40.10      138.08     68.87 o 
  -5  15   4      428.84      492.04     74.50 o 
  -4  15   4        2.02       27.42     66.08 o 
  -3  15   4      605.90      658.53     59.99 o 
  -2  15   4       32.26       40.52     55.75 o 
  -1  15   4     1077.27     1089.34     61.41 o 
   0  15   4        1.64       10.17     58.55 o 
   1  15   4      288.94      284.65     67.72 o 
   2  15   4       54.38       85.86     60.16 o 
   3  15   4       23.52       45.41     71.37 o 
   4  15   4        1.08      -67.15     67.15 o 
   5  15   4       23.44       30.85     81.66 o 
   6  15   4        2.56      -37.39     62.46 o 
   7  15   4        8.14       71.03     79.53 o 
  -9  16   4      247.66       -4.63    127.23 o 
  -8  16   4       27.10      108.65    114.76 o 
  -7  16   4       89.50      187.49     79.03 o 
  -6  16   4      174.74      272.70    141.23 o 
  -5  16   4       89.87      124.77     69.06 o 
  -4  16   4      739.01      641.87     67.78 o 
  -3  16   4      867.28      920.73     60.83 o 
  -2  16   4     3211.50     3188.51     64.51 o 
  -1  16   4      521.23      578.33     58.52 o 
   0  16   4     4240.73     4368.31     68.87 o 
   1  16   4       74.87      140.56     56.68 o 
   2  16   4     1415.33     1432.71     63.41 o 
   3  16   4        1.42      -74.97     74.97 o 
   4  16   4       81.47      134.67     70.71 o 
   5  16   4        3.07      102.92     76.22 o 
   6  16   4       10.10       -4.83     82.88 o 
  -9  17   4        3.38      -65.64    137.76 o 
  -8  17   4      187.18       87.89    123.77 o 
  -7  17   4        3.35        2.00    112.75 o 
  -6  17   4       62.86       76.66     75.15 o 
  -5  17   4       16.34       31.08     64.48 o 
  -4  17   4      403.07      437.77     69.34 o 
  -3  17   4      710.53      638.96     61.31 o 
  -2  17   4      872.98      879.15     58.04 o 
  -1  17   4     1295.58     1287.55     59.38 o 
   0  17   4      376.12      350.26     62.23 o 
   1  17   4     1214.04     1176.55     65.99 o 
   2  17   4       32.51       42.02     65.01 o 
   3  17   4       81.82      -32.37     67.76 o 
   4  17   4       23.55       15.67     79.54 o 
   5  17   4       85.17      136.62     89.14 o 
   6  17   4        1.60       15.44     89.46 o 
  -9  18   4      489.87      589.98    143.08 o 
  -8  18   4       57.37      -23.69    128.52 o 
  -7  18   4      454.35      431.67    117.60 o 
  -6  18   4      236.66      179.05     83.87 o 
  -5  18   4      150.75       35.08     80.19 o 
  -4  18   4      125.83      159.38     73.71 o 
  -3  18   4       10.85      -29.98     73.90 o 
  -2  18   4        0.48       63.50     60.75 o 
  -1  18   4      229.92      232.00     61.37 o 
   0  18   4       57.96       25.48     61.99 o 
   1  18   4       64.43       34.46     63.23 o 
   2  18   4       17.98      -41.58     68.50 o 
   3  18   4        3.37       57.12     77.95 o 
   4  18   4      103.14       59.04     82.85 o 
   5  18   4        1.90      -46.99     91.04 o 
  -8  19   4      179.89      200.00     94.28 o 
  -7  19   4       60.38       14.27     88.02 o 
  -6  19   4      101.18      150.24     98.38 o 
  -5  19   4       99.68      145.98     81.36 o 
  -4  19   4        2.09      112.15     76.13 o 
  -3  19   4        9.74      104.01     77.76 o 
  -2  19   4       37.89      104.37     62.74 o 
  -1  19   4       29.62       37.57     63.55 o 
   0  19   4       48.85       64.29     67.22 o 
   1  19   4       50.71      123.91     68.77 o 
   2  19   4       10.50      -26.66     77.85 o 
   3  19   4       94.31       33.35     88.24 o 
   4  19   4       48.36      205.94    161.29 o 
   5  19   4       49.21      211.70    110.61 o 
  -7  20   4        4.05      268.20    126.28 o 
  -6  20   4      345.08      553.13    112.67 o 
  -5  20   4        3.40      -11.04    108.33 o 
  -4  20   4      621.21      658.59     87.66 o 
  -3  20   4       51.65      -46.29     84.33 o 
  -2  20   4       50.88       44.00     68.24 o 
  -1  20   4       14.06       21.29     68.40 o 
   0  20   4        1.50       20.43     73.38 o 
   1  20   4      197.95      187.93     77.58 o 
   2  20   4       63.64       53.42     91.75 o 
   3  20   4       73.79       46.78    104.42 o 
   4  20   4       53.74       22.17    104.79 o 
  -6  21   4        2.29      -70.34    105.30 o 
  -5  21   4      904.80      757.70    122.84 o 
  -4  21   4      104.03       -7.50    108.87 o 
  -3  21   4      347.20      277.32    110.61 o 
  -2  21   4        7.94       46.57     87.89 o 
  -1  21   4      492.77      412.62     72.80 o 
   0  21   4       56.92       59.97     80.04 o 
   1  21   4        0.40       -5.53     86.98 o 
   2  21   4      371.79      399.19    102.58 o 
   3  21   4       71.16      125.86    105.03 o 
  -5  22   4       62.64       82.66    107.06 o 
  -4  22   4      200.43      124.40    115.62 o 
  -3  22   4       99.51       41.45    120.60 o 
  -2  22   4        4.67       27.61    133.21 o 
  -1  22   4       17.64       13.03     85.56 o 
   0  22   4      157.76      145.44     91.47 o 
   1  22   4       54.79       60.13     98.62 o 
   2  22   4       71.32      130.63    108.94 o 
  -4  23   4       64.93       96.96    125.99 o 
  -3  23   4        1.45       74.47    143.35 o 
  -2  23   4       78.35       90.10    128.33 o 
  -1  23   4      121.41      109.20    102.40 o 
   0  23   4       20.51       71.33     96.65 o 
   1  23   4       26.91       33.29    105.44 o 
 -12   1   5       15.59       33.59     98.65 o 
 -11   1   5        4.93      -57.45     89.87 o 
 -10   1   5      353.51      311.61     46.09 o 
  -9   1   5     1097.03     1081.11     48.84 o 
  -8   1   5      273.34      298.89     41.37 o 
  -7   1   5     7198.84     6809.32    118.74 o 
  -6   1   5      167.28      189.92     38.27 o 
  -5   1   5     9280.02     8725.11     95.78 o 
  -4   1   5     1467.92     1331.36     47.90 o 
  -3   1   5    11949.92    11781.46    147.60 o 
  -2   1   5     5374.78     5353.25     97.49 o 
  -1   1   5     1226.30     1210.31     40.91 o 
   0   1   5     1037.38      960.50     41.84 o 
   1   1   5       18.41       52.32     40.48 o 
   2   1   5       73.05       45.87     46.60 o 
   3   1   5     1384.51     1317.98     71.90 o 
   4   1   5       12.38       23.73     66.71 o 
   5   1   5     1573.43     1634.73     64.61 o 
   6   1   5       45.67      -68.55     68.55 o 
   7   1   5      535.52      568.58    112.89 o 
   8   1   5      280.03      227.76     87.69 o 
   9   1   5       78.44       98.27     76.86 o 
 -12   2   5      107.19      108.00    131.97 o 
 -11   2   5      145.05      142.11     85.21 o 
 -10   2   5        0.36       23.56     53.34 o 
  -9   2   5     1542.60     1510.56    126.95 o 
  -8   2   5      640.56      651.87     40.00 o 
  -7   2   5     6582.78     6510.31    163.07 o 
  -6   2   5    10227.59     9630.21    172.10 o 
  -5   2   5      825.33      875.80     42.97 o 
  -4   2   5     1818.05     1675.62     49.81 o 
  -3   2   5     7001.23     6618.52     49.32 o 
  -2   2   5       71.20       95.92     36.21 o 
  -1   2   5     2163.32     2116.92     40.96 o 
   0   2   5     2189.45     2188.26     52.47 o 
   1   2   5      305.65      339.05     43.69 o 
   2   2   5      515.81      567.24     45.42 o 
   3   2   5     1552.12     1674.84     88.30 o 
   4   2   5     1580.61     1516.42     75.08 o 
   5   2   5      241.03      302.10    104.88 o 
   6   2   5     1678.13     1698.20     72.23 o 
   7   2   5       80.29       89.71     84.35 o 
   8   2   5       94.88       92.26     88.04 o 
   9   2   5       76.45       36.29    133.94 o 
 -12   3   5        0.05      117.44     94.62 o 
 -11   3   5      901.11      916.10     75.18 o 
 -10   3   5      431.18      521.15     54.95 o 
  -9   3   5      199.68      217.66     62.71 o 
  -8   3   5       63.68       97.77     42.36 o 
  -7   3   5       19.66       51.14     44.96 o 
  -6   3   5       49.71       39.69     35.24 o 
  -5   3   5      183.99      201.30     33.67 o 
  -4   3   5      100.71      145.81     34.39 o 
  -3   3   5     1301.00     1163.27     37.65 o 
  -2   3   5      874.33      847.54     42.05 o 
  -1   3   5    11834.36    11324.52    160.21 o 
   0   3   5      326.73      311.11     36.58 o 
   1   3   5     7850.66     6998.38    200.02 o 
   2   3   5     2505.68     2628.33     51.70 o 
   3   3   5     1069.14     1152.84     86.42 o 
   4   3   5     1945.10     1944.83     67.34 o 
   5   3   5        0.18       12.79     65.45 o 
   6   3   5      203.18      246.26     68.12 o 
   7   3   5       63.15       52.46     83.63 o 
   8   3   5       60.01      165.73     67.33 o 
 -12   4   5       47.19       51.03     93.49 o 
 -11   4   5       20.60        3.39     75.21 o 
 -10   4   5      137.22       75.14     50.36 o 
  -9   4   5      157.07      224.68     44.11 o 
  -8   4   5      131.75       98.27     43.58 o 
  -7   4   5       46.77       82.71     44.68 o 
  -6   4   5      984.95      964.47     40.55 o 
  -5   4   5      118.13      145.81     36.93 o 
  -4   4   5     2372.22     2400.17     42.63 o 
  -3   4   5      164.02      251.98     34.66 o 
  -2   4   5     8654.49     8433.81    116.12 o 
  -1   4   5       74.45       79.85     41.33 o 
   0   4   5     4653.91     4545.08     99.14 o 
   1   4   5       60.75       86.36     36.66 o 
   2   4   5     2165.45     2143.43    133.33 o 
   3   4   5      130.00      145.02     59.64 o 
   4   4   5      659.07      786.04     63.38 o 
   5   4   5      124.46      161.05     78.34 o 
   6   4   5        1.03      -17.45     65.74 o 
   7   4   5       46.26       76.15     73.50 o 
   8   4   5        6.79      139.75     80.14 o 
 -12   5   5        2.27       39.89     97.07 o 
 -11   5   5      569.01      744.79    132.76 o 
 -10   5   5       48.55        4.88     51.55 o 
  -9   5   5      269.85      335.37     49.54 o 
  -8   5   5      145.73      134.32     45.29 o 
  -7   5   5       24.82       30.59     33.64 o 
  -6   5   5       51.47       77.16     36.31 o 
  -5   5   5        9.62       11.71     37.35 o 
  -4   5   5     1569.79     1523.69     62.96 o 
  -3   5   5       14.91       41.29     39.11 o 
  -2   5   5     1948.85     1933.06     45.83 o 
  -1   5   5     2623.46     2632.12     58.67 o 
   0   5   5      492.59      452.38     36.60 o 
   1   5   5     3376.34     3454.29     57.62 o 
   2   5   5     1922.37     1930.40    191.84 o 
   3   5   5      401.96      477.24     61.69 o 
   4   5   5     1435.45     1199.50    100.87 o 
   5   5   5       63.82       93.58     66.30 o 
   6   5   5      259.40       80.88     80.98 o 
   7   5   5       35.42       65.53     72.01 o 
   8   5   5        2.01      -35.58     81.36 o 
 -12   6   5      633.86      441.37     99.15 o 
 -11   6   5      167.10      265.10     93.99 o 
 -10   6   5     1018.79     1148.86     61.94 o 
  -9   6   5      846.58      813.84     46.80 o 
  -8   6   5      656.73      765.64     45.97 o 
  -7   6   5      995.40      905.03     40.78 o 
  -6   6   5       22.19       66.71     42.66 o 
  -5   6   5      764.05      885.12     47.39 o 
  -4   6   5      838.47      880.03     39.53 o 
  -3   6   5     2737.92     2628.72     59.58 o 
  -2   6   5     5992.02     5902.41     48.26 o 
  -1   6   5      108.13      132.69     41.86 o 
   0   6   5    11023.33    10969.13     60.94 o 
   1   6   5     4077.51     4177.15    140.42 o 
   2   6   5     3708.33     3603.20     63.21 o 
   3   6   5     5114.91     4898.12    214.62 o 
   4   6   5      160.70       91.85    120.79 o 
   5   6   5     1144.51     1133.03     79.77 o 
   6   6   5       12.69      -82.53     82.53 o 
   7   6   5        5.54      145.78     86.07 o 
   8   6   5       32.69      196.18     79.64 o 
 -12   7   5       36.01      -50.95    136.61 o 
 -11   7   5      371.79      413.84     94.88 o 
 -10   7   5      637.13      642.13     68.22 o 
  -9   7   5        1.16      -32.76     56.56 o 
  -8   7   5       39.82       22.39     47.94 o 
  -7   7   5      363.31      402.97     43.15 o 
  -6   7   5      367.45      397.09     37.19 o 
  -5   7   5     2451.74     2422.04     45.38 o 
  -4   7   5     2535.64     2509.59     56.42 o 
  -3   7   5      506.41      464.49     35.40 o 
  -2   7   5     2753.33     2701.30     56.19 o 
  -1   7   5      685.94      708.08     44.04 o 
   0   7   5        0.32       26.60     38.38 o 
   1   7   5       86.83       49.90     49.52 o 
   2   7   5      695.18      656.54     62.22 o 
   3   7   5       14.10       43.06     51.75 o 
   4   7   5     1178.32     1161.55     67.64 o 
   5   7   5      206.62      153.29     77.69 o 
   6   7   5       19.40       77.05     91.16 o 
   7   7   5      379.46      461.29     95.27 o 
   8   7   5      305.07      285.10     82.80 o 
 -12   8   5       10.45       94.05    106.23 o 
 -11   8   5        1.28      105.95    156.07 o 
 -10   8   5       48.77      114.79     64.72 o 
  -9   8   5      139.39      167.99     53.88 o 
  -8   8   5     1298.09     1241.05     44.03 o 
  -7   8   5      319.19      425.02     46.06 o 
  -6   8   5     2741.24     2656.88     63.81 o 
  -5   8   5     1450.56     1550.19    116.95 o 
  -4   8   5     4554.46     4525.68     49.69 o 
  -3   8   5     2571.49     2663.23     66.61 o 
  -2   8   5     2985.48     3025.28     48.91 o 
  -1   8   5     1273.20     1366.19     43.03 o 
   0   8   5     2025.06     1900.57     41.10 o 
   1   8   5      243.40      292.40     58.54 o 
   2   8   5      344.76      331.29     56.76 o 
   3   8   5       36.32       28.03     59.06 o 
   4   8   5      294.32      285.02    144.47 o 
   5   8   5       83.73       92.04     83.33 o 
   6   8   5      147.58      249.79     88.92 o 
   7   8   5       36.48      -43.43     67.96 o 
   8   8   5      107.41      127.11     84.46 o 
 -12   9   5        8.59      146.16    156.50 o 
 -11   9   5       38.32      148.79    100.66 o 
 -10   9   5       70.49      118.16     54.50 o 
  -9   9   5       20.78      -52.70     52.70 o 
  -8   9   5      416.88      471.90     44.38 o 
  -7   9   5       86.63       61.34     48.45 o 
  -6   9   5      509.62      479.46     39.83 o 
  -5   9   5        1.40      -10.98     41.96 o 
  -4   9   5        2.04       -0.20     42.46 o 
  -3   9   5      649.87      609.08     35.13 o 
  -2   9   5      340.91      343.34     41.90 o 
  -1   9   5     3422.04     3309.89     47.28 o 
   0   9   5       36.55       26.77     50.43 o 
   1   9   5     2016.70     1943.89     64.31 o 
   2   9   5       34.29       11.69     49.27 o 
   3   9   5      229.46      307.08     53.22 o 
   4   9   5      116.62      113.80     78.57 o 
   5   9   5      334.62      361.52     71.22 o 
   6   9   5       25.17       36.15    130.70 o 
   7   9   5      107.19      161.17    113.61 o 
   8   9   5       10.69      -40.51     71.46 o 
 -11  10   5       87.89       34.17     85.00 o 
 -10  10   5      214.16      293.35     69.87 o 
  -9  10   5      775.10      748.97     50.85 o 
  -8  10   5     1871.91     1888.60     55.49 o 
  -7  10   5      332.37      444.30     43.35 o 
  -6  10   5     4135.71     3992.21     81.75 o 
  -5  10   5       70.10       70.84     43.84 o 
  -4  10   5     2089.46     2042.35     46.70 o 
  -3  10   5     1449.55     1423.39     54.22 o 
  -2  10   5       86.68       90.76     33.31 o 
  -1  10   5     1670.53     1621.95     61.34 o 
   0  10   5      712.87      756.46     54.54 o 
   1  10   5       36.41       24.70     57.70 o 
   2  10   5       83.73       10.23     51.81 o 
   3  10   5        2.09      -16.91     53.90 o 
   4  10   5      579.34      591.48    136.32 o 
   5  10   5       72.86      -45.68     75.26 o 
   6  10   5      601.20      536.01     95.83 o 
   7  10   5      292.57      282.41     72.30 o 
 -11  11   5        0.58       21.40    111.98 o 
 -10  11   5      238.93      232.00     77.53 o 
  -9  11   5      497.73      509.44     60.02 o 
  -8  11   5      438.90      531.65     50.64 o 
  -7  11   5     2086.19     2146.39     86.61 o 
  -6  11   5       19.15       86.98     48.48 o 
  -5  11   5     2860.54     2751.51     48.88 o 
  -4  11   5      829.66      813.92     47.52 o 
  -3  11   5      100.15       75.66     39.37 o 
  -2  11   5     1764.74     1715.84     47.70 o 
  -1  11   5      432.66      427.32     52.88 o 
   0  11   5      934.20      914.29     52.82 o 
   1  11   5      116.89      103.76     56.14 o 
   2  11   5       12.93       14.03     61.97 o 
   3  11   5      139.55      204.53     66.91 o 
   4  11   5       76.59       30.78     70.93 o 
   5  11   5      991.50     1012.81    140.43 o 
   6  11   5        2.66       26.53     79.43 o 
   7  11   5     1062.25      951.44     84.96 o 
 -11  12   5        2.76      -38.33    109.33 o 
 -10  12   5       38.90      182.36     80.00 o 
  -9  12   5      195.25      296.75     62.19 o 
  -8  12   5       73.56       60.13     68.73 o 
  -7  12   5      126.06      163.90     51.95 o 
  -6  12   5        5.09        1.83     41.28 o 
  -5  12   5        7.47       18.57     51.88 o 
  -4  12   5      602.29      633.43     42.79 o 
  -3  12   5        2.37       74.51     45.90 o 
  -2  12   5     1827.91     1733.67     58.06 o 
  -1  12   5        5.09       29.02     51.26 o 
   0  12   5     2091.83     1962.25     63.30 o 
   1  12   5       27.53       26.87     58.11 o 
   2  12   5     2104.96     2025.51     59.49 o 
   3  12   5      260.64      315.00     59.51 o 
   4  12   5       34.58      -22.89     81.49 o 
   5  12   5        1.89       59.06     75.11 o 
   6  12   5        4.39       93.08     80.46 o 
   7  12   5       43.26      139.06     83.26 o 
 -11  13   5        0.06       64.37    227.72 o 
 -10  13   5        9.28       52.60    118.15 o 
  -9  13   5       19.48       80.21     80.40 o 
  -8  13   5      144.19      218.71     54.52 o 
  -7  13   5      315.30      351.96     61.74 o 
  -6  13   5      672.70      708.27     56.03 o 
  -5  13   5     1463.97     1432.92     53.32 o 
  -4  13   5     1106.25     1121.73     50.69 o 
  -3  13   5     1796.75     1887.27     57.26 o 
  -2  13   5      364.30      331.34     46.99 o 
  -1  13   5     1718.31     1725.13     58.05 o 
   0  13   5       12.22      -15.66     59.35 o 
   1  13   5      691.49      707.85     85.69 o 
   2  13   5      108.86      154.91     62.93 o 
   3  13   5      142.85      167.65     67.59 o 
   4  13   5      105.92       96.36     87.32 o 
   5  13   5      317.33      297.62     79.53 o 
   6  13   5      177.71      159.91     73.05 o 
   7  13   5       12.44       29.32     76.96 o 
 -10  14   5      202.39      219.20    123.28 o 
  -9  14   5       62.20      103.03     97.31 o 
  -8  14   5        0.64       82.53     94.52 o 
  -7  14   5      202.48      255.50     59.49 o 
  -6  14   5      229.78      266.62     59.91 o 
  -5  14   5     1265.12     1302.22     75.71 o 
  -4  14   5      161.82      118.88     50.64 o 
  -3  14   5     1353.12     1348.24     56.36 o 
  -2  14   5      137.25      200.43     53.04 o 
  -1  14   5      276.15      254.94     55.61 o 
   0  14   5      418.71      419.60     59.20 o 
   1  14   5      454.06      452.91     61.20 o 
   2  14   5       16.82      101.99     65.48 o 
   3  14   5      656.90      905.11    189.57 o 
   4  14   5       16.55       38.97     85.22 o 
   5  14   5      153.65      196.81     81.58 o 
   6  14   5        8.16      157.88     81.30 o 
 -10  15   5      171.91      207.32    128.71 o 
  -9  15   5      268.45      395.24    162.56 o 
  -8  15   5      101.31      164.64     83.82 o 
  -7  15   5        9.95       43.33     71.98 o 
  -6  15   5      192.12      135.25     69.75 o 
  -5  15   5        0.25       30.71     59.73 o 
  -4  15   5      917.56      989.81     58.28 o 
  -3  15   5       88.49      104.39     51.55 o 
  -2  15   5      406.59      463.91     55.39 o 
  -1  15   5      434.71      451.58     59.00 o 
   0  15   5       16.17      123.66     60.20 o 
   1  15   5     1311.45     1278.62     69.52 o 
   2  15   5     1428.61     1438.26     72.37 o 
   3  15   5      319.77      327.25     75.28 o 
   4  15   5      957.01      948.15     80.81 o 
   5  15   5       12.24       64.70     80.70 o 
   6  15   5      225.36      385.41    264.76 o 
  -9  16   5      108.02      -14.77     92.55 o 
  -8  16   5        2.43       86.08     85.93 o 
  -7  16   5        3.11       82.11     75.28 o 
  -6  16   5      135.96      171.21     82.95 o 
  -5  16   5      204.02      421.96     71.64 o 
  -4  16   5      160.09      134.89     52.70 o 
  -3  16   5      261.91      337.48     56.97 o 
  -2  16   5        6.76      -14.15     58.84 o 
  -1  16   5       91.68      172.51     63.54 o 
   0  16   5        4.25      -12.90     64.01 o 
   1  16   5       90.21      119.27     69.82 o 
   2  16   5      282.39      259.31     72.54 o 
   3  16   5      440.03      465.71     78.17 o 
   4  16   5       16.62       67.67     73.37 o 
   5  16   5       53.66       39.66     90.08 o 
   6  16   5       21.14        1.01    178.68 o 
  -9  17   5       39.66      109.92    123.06 o 
  -8  17   5       31.33      -94.25     94.25 o 
  -7  17   5       74.60      214.08     80.74 o 
  -6  17   5       63.50      173.53     91.12 o 
  -5  17   5      355.15      333.73     76.78 o 
  -4  17   5      121.86      117.81     61.95 o 
  -3  17   5     1339.92     1369.51    130.54 o 
  -2  17   5      376.65      284.36     61.15 o 
  -1  17   5      564.06      564.47     64.84 o 
   0  17   5        5.15      -11.65     64.38 o 
   1  17   5      491.61      494.02     65.36 o 
   2  17   5        8.88       -3.67     64.26 o 
   3  17   5      246.19      257.06     80.35 o 
   4  17   5        0.05        6.93     90.24 o 
   5  17   5        2.52       61.17     93.24 o 
  -8  18   5       74.52      171.34    127.39 o 
  -7  18   5      287.64      182.94     73.46 o 
  -6  18   5       18.65      -29.53     79.34 o 
  -5  18   5       97.61      184.88     76.01 o 
  -4  18   5      110.52       81.09     72.16 o 
  -3  18   5       23.23       57.61     59.47 o 
  -2  18   5     1206.20     1203.49     58.85 o 
  -1  18   5       57.50       93.56     60.37 o 
   0  18   5     1226.88     1185.60     64.28 o 
   1  18   5        1.73      -64.59     64.59 o 
   2  18   5      189.44      227.84     71.49 o 
   3  18   5        0.81       37.36     85.24 o 
   4  18   5        0.46       99.35     93.10 o 
   5  18   5        3.71       60.13    208.94 o 
  -8  19   5      276.10      467.46    118.69 o 
  -7  19   5      563.59      573.74     91.81 o 
  -6  19   5       61.95      121.86     92.31 o 
  -5  19   5      189.99      223.35     76.31 o 
  -4  19   5       18.62       80.75     81.13 o 
  -3  19   5        9.16       -9.64     63.40 o 
  -2  19   5      161.03      184.51     62.63 o 
  -1  19   5       51.99       73.10     64.88 o 
   0  19   5      105.66      162.88     66.58 o 
   1  19   5      161.08      142.82     69.78 o 
   2  19   5        1.25      -23.34     76.00 o 
   3  19   5       12.19       99.30     92.42 o 
   4  19   5        1.75       -3.71     98.62 o 
  -7  20   5      157.51      135.52    130.68 o 
  -6  20   5      329.57      321.83     89.48 o 
  -5  20   5       29.99       33.10     85.29 o 
  -4  20   5      108.44       75.66     77.69 o 
  -3  20   5       88.58       72.36     84.40 o 
  -2  20   5      140.60       94.36     66.20 o 
  -1  20   5        3.85        5.29     70.27 o 
   0  20   5       28.82       49.19     69.37 o 
   1  20   5       34.06       66.56     76.63 o 
   2  20   5        4.29       69.64     86.95 o 
   3  20   5        0.99        5.29    100.22 o 
  -6  21   5       56.34     -123.79    123.79 o 
  -5  21   5       22.45       -1.23     84.54 o 
  -4  21   5       13.56       64.89     89.62 o 
  -3  21   5       45.50       16.43     91.00 o 
  -2  21   5       88.27      143.98     71.55 o 
  -1  21   5      333.84      336.76     77.56 o 
   0  21   5        8.30       -4.30     75.31 o 
   1  21   5      144.51      168.53     86.49 o 
   2  21   5        0.93       53.09    104.60 o 
  -5  22   5       83.36       99.73    123.52 o 
  -4  22   5      349.53      408.15    166.47 o 
  -3  22   5      266.37      216.68    103.03 o 
  -2  22   5       73.45       60.89     80.41 o 
  -1  22   5        0.53      -18.30     79.36 o 
   0  22   5       73.32      108.19     87.96 o 
   1  22   5       59.73      125.38     93.89 o 
  -3  23   5       35.43       37.93    107.88 o 
  -2  23   5       53.27       80.38    113.75 o 
  -1  23   5        6.26       31.77     89.08 o 
 -12   0   6       31.05      -40.07    142.40 o 
 -11   0   6       10.77       49.74     83.59 o 
 -10   0   6      416.86      454.19     70.65 o 
  -9   0   6     1000.09      846.38     91.53 o 
  -8   0   6      977.08     1263.20     70.78 o 
  -7   0   6     1190.18     1321.00     79.79 o 
  -6   0   6     3112.73     3151.54     81.25 o 
  -5   0   6     1865.04     1789.34     66.86 o 
  -4   0   6      878.69      774.88     73.52 o 
  -3   0   6    10478.36     9679.33    131.63 o 
  -2   0   6     1085.79     1181.72     66.92 o 
  -1   0   6    13053.63    12801.50    506.98 o 
   0   0   6     4618.79     4353.20    152.83 o 
   1   0   6     4319.97     4380.55     94.06 o 
   2   0   6      397.29      368.70     50.02 o 
   3   0   6      377.66      435.61    102.03 o 
   4   0   6      516.14      558.47    103.43 o 
   5   0   6      117.30      214.34     85.28 o 
   6   0   6     1112.69      927.74     97.27 o 
   7   0   6      400.58      481.78    136.84 o 
   8   0   6      133.73      261.75    147.72 o 
 -12   1   6        0.22      172.27    175.93 o 
 -11   1   6      106.67      169.19     68.11 o 
 -10   1   6      657.98      624.46     47.17 o 
  -9   1   6      212.69      224.68     42.89 o 
  -8   1   6      419.85      439.25     38.22 o 
  -7   1   6      270.71      332.11     60.85 o 
  -6   1   6      129.34      193.30     32.39 o 
  -5   1   6      157.84      110.90     37.34 o 
  -4   1   6      743.49      777.09     34.94 o 
  -3   1   6     1312.61     1298.31     38.00 o 
  -2   1   6     2673.71     2731.37    113.63 o 
  -1   1   6     5023.28     4783.07     63.62 o 
   0   1   6     1839.21     1761.50     44.70 o 
   1   1   6     1966.93     1908.17     68.78 o 
   2   1   6      140.04      135.54     43.39 o 
   3   1   6        2.11       49.78     80.75 o 
   4   1   6       12.89      166.47     74.63 o 
   5   1   6      626.81      621.52    127.37 o 
   6   1   6       43.11       41.42     88.50 o 
   7   1   6      799.72      900.60    144.18 o 
   8   1   6      219.40      201.23     96.31 o 
 -12   2   6       12.68      172.98    100.49 o 
 -11   2   6      261.95      193.39     49.03 o 
 -10   2   6       79.91       89.10     48.90 o 
  -9   2   6     1266.20     1154.47     46.59 o 
  -8   2   6      479.93      507.91     39.85 o 
  -7   2   6     3394.11     3338.17     69.81 o 
  -6   2   6     1732.92     1682.98     51.53 o 
  -5   2   6     3771.05     3692.31     83.38 o 
  -4   2   6     3600.80     3366.26     39.04 o 
  -3   2   6     1555.01     1455.40     38.43 o 
  -2   2   6     3925.87     3683.17     63.36 o 
  -1   2   6      520.16      533.16     31.65 o 
   0   2   6     2504.70     2333.22     70.39 o 
   1   2   6      195.45      209.02     41.86 o 
   2   2   6      557.30      595.45     44.64 o 
   3   2   6       86.70       91.95     53.92 o 
   4   2   6        5.94       83.30     62.25 o 
   5   2   6       86.46      196.55     79.83 o 
   6   2   6       40.07       26.56     73.84 o 
   7   2   6      187.87      215.28    115.08 o 
   8   2   6       23.83      107.51    105.56 o 
 -12   3   6       86.84      154.40     80.12 o 
 -11   3   6      271.45      326.98     72.68 o 
 -10   3   6       20.94      113.29     51.99 o 
  -9   3   6       85.80       63.54     43.38 o 
  -8   3   6     1741.93     1767.74     50.37 o 
  -7   3   6       96.74      161.30     41.36 o 
  -6   3   6     2222.47     2190.65     37.21 o 
  -5   3   6     4386.79     4353.18    104.69 o 
  -4   3   6     5105.78     5014.38     60.49 o 
  -3   3   6     3824.09     3674.10     56.06 o 
  -2   3   6     2900.37     2749.81     56.72 o 
  -1   3   6      150.35      130.09     40.51 o 
   0   3   6       10.78       47.27     36.11 o 
   1   3   6        1.65      -41.49     41.49 o 
   2   3   6      842.07      823.45     54.45 o 
   3   3   6        5.62       12.32     49.24 o 
   4   3   6     1028.55      854.74     73.42 o 
   5   3   6       17.27      -27.38     68.39 o 
   6   3   6        4.25        7.35     85.84 o 
   7   3   6       76.16      -77.13     82.78 o 
   8   3   6      255.39      333.45    128.24 o 
 -12   4   6      534.85      400.54    101.59 o 
 -11   4   6       42.35        2.23     59.77 o 
 -10   4   6      602.41      672.08     55.25 o 
  -9   4   6      755.83      774.79     44.95 o 
  -8   4   6       30.75       20.14     44.71 o 
  -7   4   6     1068.70     1102.93     42.23 o 
  -6   4   6     1920.90     1892.90     63.98 o 
  -5   4   6      425.77      451.73     34.57 o 
  -4   4   6     1066.30     1063.75     36.26 o 
  -3   4   6      277.72      233.10     36.12 o 
  -2   4   6       44.61       72.02     36.38 o 
  -1   4   6      265.68      257.67     41.04 o 
   0   4   6     2348.67     2421.06     48.70 o 
   1   4   6     4251.98     4306.77    166.60 o 
   2   4   6     1332.38     1378.75     61.15 o 
   3   4   6     5993.00     6006.24    176.02 o 
   4   4   6       55.56       85.30     79.49 o 
   5   4   6     1825.72     1895.66    235.89 o 
   6   4   6       64.76       68.75     92.06 o 
   7   4   6       13.70       92.82     95.18 o 
   8   4   6        1.32       43.99    101.34 o 
 -12   5   6       70.60       56.06     98.03 o 
 -11   5   6     1182.34     1330.28     74.23 o 
 -10   5   6      553.56      659.11     73.41 o 
  -9   5   6      242.68      194.20     50.12 o 
  -8   5   6      444.38      517.30     65.53 o 
  -7   5   6      874.26      748.39     35.80 o 
  -6   5   6       11.12       76.75     77.35 o 
  -5   5   6     1163.43     1153.20     41.80 o 
  -4   5   6        2.59       -9.43     33.79 o 
  -3   5   6      678.24      715.49     37.49 o 
  -2   5   6       22.36       -4.39     31.40 o 
  -1   5   6      307.26      282.40     38.54 o 
   0   5   6     2207.37     2171.66     48.32 o 
   1   5   6     1500.53     1601.64     45.99 o 
   2   5   6     7372.99     7436.65    269.43 o 
   3   5   6      146.97      231.24     48.10 o 
   4   5   6     2912.13     2879.63    109.31 o 
   5   5   6        5.52     -182.24    202.51 o 
   6   5   6      545.60      450.02     77.47 o 
   7   5   6       42.76      123.30    148.23 o 
 -12   6   6       35.72       58.69     86.44 o 
 -11   6   6        1.05      109.48     57.07 o 
 -10   6   6        7.20       66.03     49.21 o 
  -9   6   6       64.36      -31.85     49.70 o 
  -8   6   6      133.72      212.37     66.31 o 
  -7   6   6      176.39      189.05     37.73 o 
  -6   6   6     1666.18     1656.30     43.43 o 
  -5   6   6      998.73      968.51     38.45 o 
  -4   6   6     3074.06     3017.05     42.20 o 
  -3   6   6     1768.71     1671.03     38.64 o 
  -2   6   6     2195.07     2170.34     41.81 o 
  -1   6   6        1.06      -25.76     44.39 o 
   0   6   6      781.10      730.04     60.94 o 
   1   6   6      290.17      345.91     48.78 o 
   2   6   6       41.23       45.86     56.05 o 
   3   6   6      361.59      417.33     60.23 o 
   4   6   6       10.55      270.38    100.29 o 
   5   6   6       61.12       80.77    152.72 o 
   6   6   6       34.88       95.41     75.10 o 
   7   6   6       21.48        9.55     84.12 o 
 -12   7   6       61.82       82.44     90.41 o 
 -11   7   6      147.94      147.34     72.73 o 
 -10   7   6      890.72      858.03     57.82 o 
  -9   7   6      184.40      177.55     50.96 o 
  -8   7   6     1460.34     1453.50     50.36 o 
  -7   7   6     1700.65     1643.79     54.93 o 
  -6   7   6     2811.64     2778.60     46.35 o 
  -5   7   6     1291.03     1266.69     43.12 o 
  -4   7   6      836.11      849.59     42.80 o 
  -3   7   6     2229.17     2180.01     45.15 o 
  -2   7   6      184.75      168.11     38.00 o 
  -1   7   6     3620.52     3595.19     99.38 o 
   0   7   6       33.96       37.05     46.07 o 
   1   7   6     3000.16     2872.45     82.52 o 
   2   7   6      753.97      774.63     75.84 o 
   3   7   6      206.15      233.13     59.26 o 
   4   7   6      725.97      640.20     78.45 o 
   5   7   6       61.24       35.76     87.66 o 
   6   7   6      203.59       96.94     89.49 o 
   7   7   6      143.31       86.16    101.75 o 
 -12   8   6       21.28      -25.02     96.34 o 
 -11   8   6      302.68      364.01     62.03 o 
 -10   8   6        0.87       77.88     51.68 o 
  -9   8   6     1892.04     1807.13     50.59 o 
  -8   8   6      391.68      444.51     47.73 o 
  -7   8   6     2884.19     2816.70    150.69 o 
  -6   8   6     1582.24     1576.68     76.85 o 
  -5   8   6        0.75        6.85     35.90 o 
  -4   8   6      131.75      176.66     42.06 o 
  -3   8   6      855.35      872.53     57.88 o 
  -2   8   6     2868.31     2905.17     64.75 o 
  -1   8   6     1102.99     1165.09     47.77 o 
   0   8   6     3719.73     3865.21    127.04 o 
   1   8   6       87.50      169.42     48.29 o 
   2   8   6      863.12      895.69     69.02 o 
   3   8   6       13.90       99.34     61.59 o 
   4   8   6       51.14      -31.92     76.40 o 
   5   8   6        3.86      -37.33     72.84 o 
   6   8   6      437.00      400.20     92.59 o 
   7   8   6       46.03      129.62    193.22 o 
 -11   9   6        2.18      -32.55     77.77 o 
 -10   9   6      449.80      538.46     61.73 o 
  -9   9   6      431.43      451.72     52.26 o 
  -8   9   6      499.39      480.36     67.36 o 
  -7   9   6     2716.06     2702.74     74.36 o 
  -6   9   6      217.50      197.96     37.01 o 
  -5   9   6     1059.25     1158.79     44.09 o 
  -4   9   6     2363.84     2250.03     42.95 o 
  -3   9   6      370.15      386.46     43.40 o 
  -2   9   6     8637.77     8300.16    117.20 o 
  -1   9   6      323.18      355.46     44.08 o 
   0   9   6     4206.61     4200.08     68.97 o 
   1   9   6      539.37      548.22     50.17 o 
   2   9   6      332.16      393.75     61.41 o 
   3   9   6      271.03      301.12     63.04 o 
   4   9   6      268.71      316.29     72.18 o 
   5   9   6      594.43      660.79    132.24 o 
   6   9   6       74.12      147.69     90.34 o 
   7   9   6      376.89      471.40     78.69 o 
 -11  10   6       15.89      -33.46     82.82 o 
 -10  10   6        2.09       88.61     60.74 o 
  -9  10   6      147.85      157.03     57.82 o 
  -8  10   6       36.49      -12.91     50.57 o 
  -7  10   6      162.99      232.84     48.86 o 
  -6  10   6       96.52      129.88     40.99 o 
  -5  10   6      178.99      152.17     43.99 o 
  -4  10   6       41.59       63.30     38.20 o 
  -3  10   6     1966.17     1824.44     47.71 o 
  -2  10   6     1179.75     1223.76     48.96 o 
  -1  10   6      274.49      291.63     46.58 o 
   0  10   6       82.89       96.44     66.72 o 
   1  10   6      714.49      783.41     61.69 o 
   2  10   6      122.69       32.19     74.11 o 
   3  10   6      160.55      217.11     65.59 o 
   4  10   6      190.68      212.82    104.69 o 
   5  10   6       65.62      287.34    101.31 o 
   6  10   6      334.31      303.34    121.51 o 
   7  10   6       32.81      162.53    131.83 o 
 -11  11   6        4.13       -3.05     87.02 o 
 -10  11   6       64.04      228.09     76.23 o 
  -9  11   6      110.11      102.02     54.19 o 
  -8  11   6      231.74      296.50     48.82 o 
  -7  11   6      835.63      900.25     46.21 o 
  -6  11   6      701.03      765.40     73.89 o 
  -5  11   6     2157.37     2164.90     45.52 o 
  -4  11   6     1394.02     1459.45     47.95 o 
  -3  11   6     2172.19     2241.57     42.47 o 
  -2  11   6      379.90      383.05     48.19 o 
  -1  11   6     1887.58     2000.10     72.25 o 
   0  11   6      330.10      394.86     56.70 o 
   1  11   6        3.68      -37.93     60.56 o 
   2  11   6       26.14      131.21     62.01 o 
   3  11   6       19.23      111.53     63.10 o 
   4  11   6        8.95       10.33     82.42 o 
   5  11   6        1.08       61.21     94.52 o 
   6  11   6       11.05       91.86     89.21 o 
 -11  12   6        7.87      -42.18     74.78 o 
 -10  12   6        0.49       80.55     78.48 o 
  -9  12   6       39.17       31.08     57.79 o 
  -8  12   6      767.13      774.72     53.88 o 
  -7  12   6      222.03      264.70     62.55 o 
  -6  12   6     3065.73     2985.34     55.14 o 
  -5  12   6     1380.55     1331.15     76.64 o 
  -4  12   6     1942.99     1840.38     49.00 o 
  -3  12   6     2698.92     2712.80     51.67 o 
  -2  12   6       40.31      105.85     49.08 o 
  -1  12   6      306.22      365.22     95.39 o 
   0  12   6       10.95      -36.25     68.78 o 
   1  12   6      227.66      222.34     62.71 o 
   2  12   6       32.97       29.46     63.32 o 
   3  12   6      128.88       91.21     69.34 o 
   4  12   6      107.62       87.49     87.46 o 
   5  12   6        9.62      -61.32     96.36 o 
   6  12   6      124.48       92.51     79.97 o 
 -10  13   6       73.44       68.12     81.15 o 
  -9  13   6       20.48        6.09     81.10 o 
  -8  13   6       64.28      -47.67     62.66 o 
  -7  13   6      452.52      423.80     56.59 o 
  -6  13   6      113.14      138.09     45.70 o 
  -5  13   6      564.19      531.94     45.00 o 
  -4  13   6      296.05      320.62     50.73 o 
  -3  13   6      410.73      380.45     47.96 o 
  -2  13   6      300.52      434.69     56.22 o 
  -1  13   6       67.22       76.35     55.41 o 
   0  13   6      469.64      513.20     59.15 o 
   1  13   6      208.63      262.36     68.29 o 
   2  13   6     1562.73     1686.76    137.35 o 
   3  13   6        3.25       54.89     63.57 o 
   4  13   6     1059.93     1075.70     92.57 o 
   5  13   6      153.30      178.97     94.54 o 
   6  13   6      154.17      210.18     78.16 o 
 -10  14   6      227.03      382.07     77.23 o 
  -9  14   6      156.43      196.30     79.29 o 
  -8  14   6        0.75       39.04     65.63 o 
  -7  14   6      135.12      122.48     58.50 o 
  -6  14   6      210.07      198.33     54.84 o 
  -5  14   6        6.68       36.03     48.43 o 
  -4  14   6       64.46       71.65     43.75 o 
  -3  14   6       32.95       65.15     51.65 o 
  -2  14   6      481.37      477.12     53.68 o 
  -1  14   6     1522.38     1585.15     99.12 o 
   0  14   6      240.75      202.35     61.67 o 
   1  14   6     1208.16     1243.46     66.06 o 
   2  14   6      372.71      358.58     63.30 o 
   3  14   6     1223.98     1310.83     91.39 o 
   4  14   6       22.35      170.70     94.37 o 
   5  14   6      248.79      305.17     77.90 o 
 -10  15   6       23.79       25.02     93.98 o 
  -9  15   6        9.06       29.58     79.71 o 
  -8  15   6       47.03      231.77     65.25 o 
  -7  15   6       13.91       32.07     64.69 o 
  -6  15   6        8.34       -9.92     55.05 o 
  -5  15   6      128.75      187.40     56.04 o 
  -4  15   6       44.72      -38.18     58.21 o 
  -3  15   6      369.21      454.06     57.77 o 
  -2  15   6        1.38       80.94     56.06 o 
  -1  15   6        3.89       48.05     57.45 o 
   0  15   6       37.21       83.67     60.93 o 
   1  15   6       19.99       66.55     66.87 o 
   2  15   6       22.09       56.80     70.85 o 
   3  15   6       13.65       42.96     77.29 o 
   4  15   6       18.05       15.99    101.38 o 
   5  15   6      183.80      156.31     91.33 o 
  -9  16   6      476.10      553.52     96.36 o 
  -8  16   6       35.19       43.04     86.97 o 
  -7  16   6      420.93      393.76     84.48 o 
  -6  16   6       97.36       67.46     57.94 o 
  -5  16   6      202.70      232.20     69.86 o 
  -4  16   6      290.06      314.33     61.84 o 
  -3  16   6       83.17      148.91     60.66 o 
  -2  16   6     1834.50     1847.60    116.89 o 
  -1  16   6       80.61      126.14     62.58 o 
   0  16   6      864.31      875.74     66.72 o 
   1  16   6      528.89      512.04     94.05 o 
   2  16   6       16.89       10.92     65.39 o 
   3  16   6      271.88      286.78     98.97 o 
   4  16   6       45.51       70.85     87.21 o 
   5  16   6       89.55       59.08    156.70 o 
  -9  17   6        0.42       -7.58    100.51 o 
  -8  17   6      627.88      659.89    130.84 o 
  -7  17   6       71.19      106.62     94.04 o 
  -6  17   6       28.48      -25.97     76.64 o 
  -5  17   6        2.56      -68.46     68.46 o 
  -4  17   6      138.98      168.69     56.02 o 
  -3  17   6       98.93       86.40     58.18 o 
  -2  17   6      327.21      375.09     64.70 o 
  -1  17   6      685.85      844.40     67.09 o 
   0  17   6        6.77       36.38     67.03 o 
   1  17   6      348.14      447.58     75.23 o 
   2  17   6       16.43        2.94     76.29 o 
   3  17   6       71.90       68.93     82.71 o 
   4  17   6      131.03       20.19     92.38 o 
  -8  18   6       79.40       22.23     86.42 o 
  -7  18   6       34.27      -22.28     90.05 o 
  -6  18   6      262.93      335.58    195.85 o 
  -5  18   6      291.11      212.84     79.90 o 
  -4  18   6       30.78       -3.36     65.19 o 
  -3  18   6      663.50      572.30     64.77 o 
  -2  18   6       89.22      101.79     68.82 o 
  -1  18   6      582.88      591.25     69.91 o 
   0  18   6      172.96      259.76     74.19 o 
   1  18   6      220.56      369.18     76.92 o 
   2  18   6       42.52      107.24     74.37 o 
   3  18   6        5.86       24.89     94.54 o 
  -7  19   6       32.57      173.25     97.44 o 
  -6  19   6        8.01       11.74     81.32 o 
  -5  19   6       13.78       92.48     84.42 o 
  -4  19   6       67.74       90.61     68.89 o 
  -3  19   6        6.99       29.94     63.18 o 
  -2  19   6      363.05      312.03     63.70 o 
  -1  19   6        1.26        0.10     67.36 o 
   0  19   6      370.84      345.33     69.20 o 
   1  19   6        0.53       65.96     74.15 o 
   2  19   6      130.99      208.15     79.48 o 
   3  19   6        1.10      115.91    100.08 o 
  -6  20   6      314.34      229.19     93.10 o 
  -5  20   6       55.98       60.57    107.80 o 
  -4  20   6      220.44      242.19    104.88 o 
  -3  20   6      146.80      135.36     69.54 o 
  -2  20   6        2.55       20.00     67.03 o 
  -1  20   6        6.14       53.35     71.36 o 
   0  20   6       27.89       -2.57     73.29 o 
   1  20   6       30.40       57.15     77.52 o 
   2  20   6        0.18       61.55     86.47 o 
  -5  21   6      334.05      207.36     97.16 o 
  -4  21   6      308.88      417.48     93.37 o 
  -3  21   6       78.12      122.53     76.64 o 
  -2  21   6      230.08      123.36     74.11 o 
  -1  21   6       37.83       25.63     78.46 o 
   0  21   6       17.21      119.45     82.23 o 
   1  21   6       26.34       19.35     98.82 o 
  -4  22   6       52.37      138.53    174.06 o 
  -3  22   6       20.69       54.64    109.39 o 
  -2  22   6        0.47       22.37     81.25 o 
  -1  22   6       12.76       57.60     80.72 o 
 -12   1   7       20.43       86.97     67.12 o 
 -11   1   7       44.95       26.66     49.34 o 
 -10   1   7        1.78       65.37     53.31 o 
  -9   1   7       32.58       89.69     47.33 o 
  -8   1   7      166.02      249.60     44.05 o 
  -7   1   7      963.47      997.95     49.75 o 
  -6   1   7     1887.77     1772.71     57.75 o 
  -5   1   7      594.86      552.40     55.65 o 
  -4   1   7     5069.39     4913.58     66.62 o 
  -3   1   7        1.38      -19.77     41.10 o 
  -2   1   7     7231.94     6956.15     51.40 o 
  -1   1   7      156.42      176.39     43.67 o 
   0   1   7     4475.21     4369.04     94.89 o 
   1   1   7     1213.83     1311.89     53.75 o 
   2   1   7      109.41       69.15     42.35 o 
   3   1   7       72.57      173.96    103.76 o 
   4   1   7      129.35       68.26     88.18 o 
   5   1   7        2.02      -25.31    142.93 o 
   6   1   7       35.37      -94.38     94.38 o 
   7   1   7       81.98       90.05    100.90 o 
 -12   2   7       55.45      152.72     69.45 o 
 -11   2   7       11.16      -46.80     57.18 o 
 -10   2   7       21.91      150.90     53.60 o 
  -9   2   7      375.64      388.62     48.36 o 
  -8   2   7      798.56      773.30     40.07 o 
  -7   2   7       26.72       25.40     41.92 o 
  -6   2   7     1967.04     1959.54     37.16 o 
  -5   2   7     1390.62     1381.46     47.28 o 
  -4   2   7      466.31      470.79     34.62 o 
  -3   2   7     3704.41     3597.46    110.00 o 
  -2   2   7      623.81      612.14     36.72 o 
  -1   2   7     1683.22     1651.06     42.88 o 
   0   2   7     1458.57     1447.05     64.40 o 
   1   2   7      175.66      121.58     36.65 o 
   2   2   7     1017.04     1026.79     51.91 o 
   3   2   7        9.94      -53.36     62.07 o 
   4   2   7       35.97      107.83     68.43 o 
   5   2   7       16.13      -22.35     74.95 o 
   6   2   7      141.50      106.04     93.13 o 
   7   2   7       22.10      -44.19    107.18 o 
 -12   3   7       87.43       76.48     77.47 o 
 -11   3   7      330.48      406.32     67.34 o 
 -10   3   7     1179.44     1130.41     63.42 o 
  -9   3   7        9.07       -6.09     43.65 o 
  -8   3   7     1854.11     1782.24     43.89 o 
  -7   3   7      416.89      436.48     51.99 o 
  -6   3   7     1584.63     1522.71     36.55 o 
  -5   3   7      629.98      601.89     53.15 o 
  -4   3   7      247.99      275.34     34.08 o 
  -3   3   7        6.83      -38.92     38.92 o 
  -2   3   7       35.96      -20.53     38.19 o 
  -1   3   7      590.84      613.54     43.25 o 
   0   3   7      473.83      457.71     39.07 o 
   1   3   7      339.07      295.36     37.19 o 
   2   3   7     2313.82     2217.11     46.31 o 
   3   3   7      163.32       94.78     55.15 o 
   4   3   7      976.05      952.01     71.15 o 
   5   3   7      396.93      374.90     91.44 o 
   6   3   7      210.63      335.00     96.00 o 
   7   3   7      407.84      418.54    113.19 o 
 -12   4   7       31.14      110.36     63.25 o 
 -11   4   7      195.08      234.99     58.33 o 
 -10   4   7        0.84      -49.08     49.08 o 
  -9   4   7      536.92      491.39     41.08 o 
  -8   4   7       97.86      218.42     39.86 o 
  -7   4   7     1856.28     1918.72     43.00 o 
  -6   4   7       14.73        8.98     34.60 o 
  -5   4   7      937.30      903.30     39.71 o 
  -4   4   7        2.64        0.28     33.49 o 
  -3   4   7     1624.97     1700.52     50.35 o 
  -2   4   7       25.45       43.65     38.01 o 
  -1   4   7     2592.14     2465.50     50.57 o 
   0   4   7        1.76       31.14     42.98 o 
   1   4   7      539.69      623.36     41.13 o 
   2   4   7       26.79       31.83     51.75 o 
   3   4   7      743.20      748.89     52.00 o 
   4   4   7       70.90       74.96     70.03 o 
   5   4   7      250.69      486.15     88.92 o 
   6   4   7       42.91       52.18     81.84 o 
   7   4   7        2.82      -36.32    111.48 o 
 -12   5   7      150.56      238.21     61.53 o 
 -11   5   7      146.79      280.03     61.54 o 
 -10   5   7      516.18      540.64     57.31 o 
  -9   5   7       50.93      130.46     69.23 o 
  -8   5   7      247.37      289.79     46.22 o 
  -7   5   7       81.06       81.59     43.38 o 
  -6   5   7       22.71       78.05     36.59 o 
  -5   5   7      282.40      265.70     46.48 o 
  -4   5   7        0.37       27.99     31.69 o 
  -3   5   7       95.10      135.08     37.44 o 
  -2   5   7      198.39      191.58     36.50 o 
  -1   5   7      735.76      711.63     44.56 o 
   0   5   7       40.08      117.91     41.34 o 
   1   5   7       37.28       59.53     41.54 o 
   2   5   7     1086.71      952.58     45.03 o 
   3   5   7        1.81       77.53     62.21 o 
   4   5   7      367.56      352.47     80.44 o 
   5   5   7       84.15      107.88     75.09 o 
   6   5   7       46.78      196.73     92.04 o 
 -12   6   7      250.35      211.79     81.86 o 
 -11   6   7      420.38      358.35     57.88 o 
 -10   6   7      125.29      224.16     76.28 o 
  -9   6   7     1627.95     1574.79     46.04 o 
  -8   6   7      102.61      100.06     53.81 o 
  -7   6   7     1773.34     1773.15     46.79 o 
  -6   6   7     1234.91     1163.10     44.88 o 
  -5   6   7      346.59      324.45     42.51 o 
  -4   6   7      904.37      870.71     35.76 o 
  -3   6   7       22.08       34.41     40.83 o 
  -2   6   7      487.45      584.45     40.74 o 
  -1   6   7     1201.80     1162.15     40.79 o 
   0   6   7      349.69      288.08     42.34 o 
   1   6   7     2136.95     2071.99     76.70 o 
   2   6   7       59.96       87.77     59.63 o 
   3   6   7     1818.30     1690.36    117.71 o 
   4   6   7       81.53       42.66     80.14 o 
   5   6   7      705.13      507.17     89.53 o 
   6   6   7      289.22      437.18    120.19 o 
 -12   7   7        0.87      153.18     80.90 o 
 -11   7   7      355.99      425.26     63.65 o 
 -10   7   7      257.18      198.61     50.05 o 
  -9   7   7       29.84      -10.87     46.51 o 
  -8   7   7       38.61       67.58     47.71 o 
  -7   7   7      396.85      381.23     45.35 o 
  -6   7   7      287.64      297.46     38.51 o 
  -5   7   7      660.18      738.86     34.98 o 
  -4   7   7     1335.78     1286.24     73.57 o 
  -3   7   7      297.61      278.80     44.37 o 
  -2   7   7     2020.70     1957.70     49.68 o 
  -1   7   7      645.47      665.33     48.17 o 
   0   7   7        4.75       25.91     46.64 o 
   1   7   7      753.43      692.07     57.65 o 
   2   7   7      838.88      743.96     60.35 o 
   3   7   7       22.36       30.77     57.49 o 
   4   7   7      685.59      838.65    160.89 o 
   5   7   7       46.15      174.03     97.04 o 
   6   7   7       28.87      144.00     88.87 o 
 -11   8   7       37.98       -1.71     88.61 o 
 -10   8   7       36.37       33.35     50.54 o 
  -9   8   7      165.26      203.22     45.90 o 
  -8   8   7      142.55      196.93     46.83 o 
  -7   8   7      169.95      215.04     46.46 o 
  -6   8   7      258.30      231.45     44.71 o 
  -5   8   7     2958.68     2738.00     44.06 o 
  -4   8   7      216.87      209.28     65.08 o 
  -3   8   7     2796.45     2735.45     75.34 o 
  -2   8   7        5.84      -16.05     43.47 o 
  -1   8   7      673.08      702.37     41.20 o 
   0   8   7      159.64      208.98     41.17 o 
   1   8   7      470.67      566.33     58.24 o 
   2   8   7      324.34      320.14     49.92 o 
   3   8   7       21.87      -33.98     59.59 o 
   4   8   7       52.29      104.67     83.93 o 
   5   8   7       10.33       68.00     94.37 o 
   6   8   7       22.78      130.20    100.49 o 
 -11   9   7       15.21       82.39     67.72 o 
 -10   9   7      261.98      197.85     53.99 o 
  -9   9   7      140.02      188.81     47.80 o 
  -8   9   7       86.53       96.76     54.48 o 
  -7   9   7        3.81       13.45     44.46 o 
  -6   9   7      260.04      231.20     40.54 o 
  -5   9   7       52.71       79.38     38.25 o 
  -4   9   7       15.92       36.52     58.42 o 
  -3   9   7      131.98      203.94     61.75 o 
  -2   9   7      328.68      345.70     47.70 o 
  -1   9   7        6.72       69.21     40.70 o 
   0   9   7       40.32       34.29     48.02 o 
   1   9   7       65.49       61.50     57.89 o 
   2   9   7       36.30      196.58     60.71 o 
   3   9   7        8.63      121.27     60.96 o 
   4   9   7       78.53      213.64     85.95 o 
   5   9   7       47.18      -83.36     83.36 o 
   6   9   7       20.55      -63.99    107.62 o 
 -11  10   7        9.80       53.07     71.17 o 
 -10  10   7        5.00       39.12     55.14 o 
  -9  10   7       74.82       96.00     53.82 o 
  -8  10   7      320.65      383.41     40.98 o 
  -7  10   7      110.83      146.21     49.89 o 
  -6  10   7      873.27      976.53     48.12 o 
  -5  10   7      728.45      743.75     42.12 o 
  -4  10   7       13.74       16.13     46.32 o 
  -3  10   7     2948.54     2921.59     51.45 o 
  -2  10   7     2075.08     1943.79    102.83 o 
  -1  10   7     1106.32     1122.75     63.39 o 
   0  10   7     1942.31     1839.13    153.63 o 
   1  10   7      271.91      221.57    108.80 o 
   2  10   7      406.38      483.54     61.85 o 
   3  10   7        1.12       10.82     89.76 o 
   4  10   7       17.48      100.52     77.57 o 
   5  10   7        1.03       94.48    112.32 o 
   6  10   7       64.00      237.27    179.48 o 
 -11  11   7      125.41      105.71     73.50 o 
 -10  11   7       65.40      133.23     65.39 o 
  -9  11   7       35.00       35.34     53.23 o 
  -8  11   7       75.98       45.19     53.65 o 
  -7  11   7      367.70      332.99     50.86 o 
  -6  11   7      293.75      316.12     49.91 o 
  -5  11   7       49.68       88.10     41.95 o 
  -4  11   7      943.99      887.26     43.98 o 
  -3  11   7        5.16       22.40     37.14 o 
  -2  11   7     2550.38     2387.64     80.45 o 
  -1  11   7     1404.44     1369.49     47.95 o 
   0  11   7      714.30      688.98     59.97 o 
   1  11   7     1146.64     1193.26    115.71 o 
   2  11   7        2.97       -3.40     64.77 o 
   3  11   7       36.98      -67.39     67.39 o 
   4  11   7       29.99       69.97     76.93 o 
   5  11   7       57.88       88.97     96.47 o 
 -10  12   7       21.08       55.20     70.91 o 
  -9  12   7      619.77      661.70     63.58 o 
  -8  12   7        7.50       36.63     56.22 o 
  -7  12   7     1885.04     2018.29     62.95 o 
  -6  12   7      345.64      311.77     53.58 o 
  -5  12   7      289.52      351.11     45.16 o 
  -4  12   7       16.79       32.17     48.75 o 
  -3  12   7        9.96      -25.95     54.05 o 
  -2  12   7      212.01      258.12     49.24 o 
  -1  12   7        4.40      108.91     50.49 o 
   0  12   7      398.31      472.76     96.65 o 
   1  12   7       81.99      147.50     57.26 o 
   2  12   7       10.95       31.59     67.11 o 
   3  12   7      103.55       51.94     66.06 o 
   4  12   7       89.50      151.27     78.40 o 
   5  12   7       46.68       45.58    114.17 o 
 -10  13   7       40.18      -44.83     85.01 o 
  -9  13   7        1.19       12.56     62.95 o 
  -8  13   7      550.45      545.70     62.39 o 
  -7  13   7      117.00      120.51     50.51 o 
  -6  13   7      758.94      817.60     48.80 o 
  -5  13   7       15.24        6.87     49.31 o 
  -4  13   7     1490.87     1508.60     50.40 o 
  -3  13   7        3.22        8.61     49.67 o 
  -2  13   7      405.94      483.56     60.60 o 
  -1  13   7        2.69      -60.79     60.79 o 
   0  13   7       74.19      167.26     59.41 o 
   1  13   7        7.12      -61.38     61.38 o 
   2  13   7       60.43      199.34     73.36 o 
   3  13   7       12.60      -13.87     64.14 o 
   4  13   7        8.10       72.55     82.31 o 
   5  13   7       13.13      -14.30     95.31 o 
 -10  14   7      292.06      292.57     93.63 o 
  -9  14   7      223.15      237.66     66.65 o 
  -8  14   7        0.18      -31.02     65.49 o 
  -7  14   7      163.66      190.15     59.17 o 
  -6  14   7      412.56      483.23     57.71 o 
  -5  14   7      212.91      200.38     53.37 o 
  -4  14   7       99.85       71.29     45.66 o 
  -3  14   7      161.23      187.60     75.78 o 
  -2  14   7        2.60       32.84     57.07 o 
  -1  14   7        0.14      -55.01     62.52 o 
   0  14   7      163.93      272.82     64.01 o 
   1  14   7      342.06      299.98     70.56 o 
   2  14   7       18.56      134.18     73.12 o 
   3  14   7      535.15      395.69     78.94 o 
   4  14   7       37.40       98.32    114.52 o 
  -9  15   7       43.27      154.49     82.03 o 
  -8  15   7      418.87      517.98     61.02 o 
  -7  15   7      227.18      248.82     51.25 o 
  -6  15   7        5.16       51.65     51.75 o 
  -5  15   7      398.40      388.18     57.17 o 
  -4  15   7        4.53      119.64     53.95 o 
  -3  15   7      513.41      490.78     52.41 o 
  -2  15   7       48.18        2.71     62.91 o 
  -1  15   7       36.98       64.79     70.69 o 
   0  15   7      306.90      425.07     85.01 o 
   1  15   7       99.21       16.66     70.05 o 
   2  15   7      829.73      770.37     72.57 o 
   3  15   7        0.36       36.86     79.50 o 
   4  15   7      458.87      503.42    139.72 o 
  -9  16   7       55.05       55.16     95.78 o 
  -8  16   7       16.83       21.95     76.96 o 
  -7  16   7       43.11       17.65     63.40 o 
  -6  16   7      581.82      482.04     70.53 o 
  -5  16   7      121.02      103.73     64.47 o 
  -4  16   7      396.66      346.43     60.06 o 
  -3  16   7      395.12      445.79     58.91 o 
  -2  16   7        8.26      -10.47     61.51 o 
  -1  16   7       53.52      -25.53     65.68 o 
   0  16   7       52.35       34.94     71.21 o 
   1  16   7      164.98      231.13     72.79 o 
   2  16   7       38.44      -23.74     79.79 o 
   3  16   7      248.37      181.76    101.71 o 
  -8  17   7      258.96      369.80     81.31 o 
  -7  17   7        3.86      116.25     70.95 o 
  -6  17   7      365.21      330.31     71.93 o 
  -5  17   7       41.87      126.51     66.74 o 
  -4  17   7      246.34      247.02    118.36 o 
  -3  17   7       81.44      130.53     62.73 o 
  -2  17   7      159.42      177.96     67.70 o 
  -1  17   7      102.50       68.94     70.51 o 
   0  17   7       68.35      108.25     74.83 o 
   1  17   7       10.17       15.84     75.49 o 
   2  17   7       33.48       48.14     85.68 o 
   3  17   7       35.56      136.07    166.60 o 
  -7  18   7      409.67      447.15     78.89 o 
  -6  18   7      258.95      280.42     77.90 o 
  -5  18   7       31.65       28.81     68.04 o 
  -4  18   7        0.09       75.18     65.70 o 
  -3  18   7        4.85       51.39     65.83 o 
  -2  18   7       87.81      149.03     67.14 o 
  -1  18   7        0.63        4.89     71.78 o 
   0  18   7      239.14      174.16     79.50 o 
   1  18   7       88.54       64.82     80.81 o 
   2  18   7        8.25       63.02     88.75 o 
  -7  19   7      199.76      268.90     85.20 o 
  -6  19   7        1.62       57.77     95.22 o 
  -5  19   7      111.51      115.17     77.82 o 
  -4  19   7      229.66      200.67     68.82 o 
  -3  19   7       11.36       29.99     72.72 o 
  -2  19   7      590.75      608.17     75.47 o 
  -1  19   7      374.97      354.57     87.95 o 
   0  19   7      139.74      172.25     79.20 o 
   1  19   7      187.92      313.96     96.59 o 
  -5  20   7       41.23      101.52    191.40 o 
  -4  20   7        0.14       50.58     71.42 o 
  -3  20   7      398.53      362.87     75.22 o 
  -2  20   7      187.18      201.44     77.06 o 
  -1  20   7      250.17      277.28     75.86 o 
   0  20   7      149.37      204.26     81.99 o 
  -4  21   7       64.38       74.06    144.88 o 
  -3  21   7       14.51      119.42     78.61 o 
  -2  21   7        6.84      139.50    101.75 o 
 -12   0   8      434.19      449.27     72.08 o 
 -11   0   8       30.78      101.81     72.05 o 
 -10   0   8      222.85      210.47    119.19 o 
  -9   0   8      148.72      127.02     65.65 o 
  -8   0   8       26.19       20.64     48.03 o 
  -7   0   8       69.78       77.88     51.16 o 
  -6   0   8        2.29      -19.40     42.65 o 
  -5   0   8     1240.41     1334.58    117.99 o 
  -4   0   8      694.46      520.75     51.57 o 
  -3   0   8     4910.67     5056.01     72.12 o 
  -2   0   8     9231.06     9376.69    164.36 o 
  -1   0   8       71.60      172.81     72.31 o 
   0   0   8     3263.75     3035.93     61.10 o 
   1   0   8      415.56      348.17     69.28 o 
   2   0   8     1246.83     1107.81    112.31 o 
   3   0   8       26.02       24.58    110.39 o 
   4   0   8        7.24      111.35     96.64 o 
   5   0   8       10.10     -137.22    137.22 o 
   6   0   8       59.17       12.38    135.19 o 
 -12   1   8        8.31       73.19     55.56 o 
 -11   1   8      109.80      149.57     50.11 o 
 -10   1   8      446.22      434.06     63.78 o 
  -9   1   8        3.90       76.54     50.48 o 
  -8   1   8      818.57      857.88     47.71 o 
  -7   1   8      104.65       93.38     39.30 o 
  -6   1   8        8.53       65.74     36.57 o 
  -5   1   8      119.95      128.85     37.97 o 
  -4   1   8      478.12      435.78     37.94 o 
  -3   1   8      229.47      277.71     34.93 o 
  -2   1   8     2119.09     2073.87     64.71 o 
  -1   1   8      773.82      845.51     46.35 o 
   0   1   8      893.34      874.25     47.71 o 
   1   1   8      925.70      894.85     82.65 o 
   2   1   8       47.05       67.12     44.90 o 
   3   1   8       12.90      -56.32     81.30 o 
   4   1   8       55.04       34.73    145.01 o 
   5   1   8      148.71      154.92     82.53 o 
   6   1   8        6.54       73.19     91.46 o 
 -12   2   8       73.97       15.63     85.71 o 
 -11   2   8      265.30      328.99     56.03 o 
 -10   2   8       80.87      199.15     48.81 o 
  -9   2   8      977.29      915.70     47.19 o 
  -8   2   8      186.25      290.98     44.64 o 
  -7   2   8     1280.65     1358.14     47.20 o 
  -6   2   8      354.23      375.16     44.35 o 
  -5   2   8      858.34      875.09     39.64 o 
  -4   2   8      127.04       55.90     50.40 o 
  -3   2   8      408.84      330.55     44.46 o 
  -2   2   8       92.76      183.92     43.02 o 
  -1   2   8        1.23       -5.35     51.50 o 
   0   2   8       99.17       77.08     42.07 o 
   1   2   8        1.04       11.14     41.93 o 
   2   2   8      373.09      404.32     48.86 o 
   3   2   8       25.63      -12.17     78.35 o 
   4   2   8      197.96      411.01     87.05 o 
   5   2   8        0.08      -61.25     99.38 o 
   6   2   8      160.61      -19.51    109.18 o 
 -12   3   8        5.74        5.31     66.51 o 
 -11   3   8      289.69      427.41     62.53 o 
 -10   3   8        1.09       58.81     65.33 o 
  -9   3   8        6.38       42.39     51.12 o 
  -8   3   8       30.35       66.18     40.75 o 
  -7   3   8      242.25      265.56     39.33 o 
  -6   3   8      787.81      776.69     60.49 o 
  -5   3   8      122.38      121.04     47.96 o 
  -4   3   8     1417.72     1400.18     54.41 o 
  -3   3   8        6.66       96.91     62.97 o 
  -2   3   8      319.27      246.17     45.38 o 
  -1   3   8      160.04      139.54     41.75 o 
   0   3   8       50.21      129.91     50.82 o 
   1   3   8      519.52      595.22     50.12 o 
   2   3   8      307.17      392.05     64.34 o 
   3   3   8       71.89      217.39     60.01 o 
   4   3   8      123.29      178.16    105.32 o 
   5   3   8        8.63      -19.99     84.55 o 
   6   3   8        8.19      -90.12    103.74 o 
 -12   4   8      329.75      356.92     68.82 o 
 -11   4   8      224.74      337.42     54.03 o 
 -10   4   8       67.58      127.25     49.03 o 
  -9   4   8      815.85      862.42     51.27 o 
  -8   4   8      778.99      751.46     43.10 o 
  -7   4   8      485.32      486.23     44.52 o 
  -6   4   8     3406.74     3201.50     53.89 o 
  -5   4   8        1.07       24.15     41.76 o 
  -4   4   8     3179.77     3234.79     47.92 o 
  -3   4   8      202.06      219.37     39.36 o 
  -2   4   8       17.68      -36.45     54.50 o 
  -1   4   8     1195.83     1171.03     58.68 o 
   0   4   8        0.46      -24.13     50.35 o 
   1   4   8     1101.43     1216.23     52.90 o 
   2   4   8        2.94       39.69     61.40 o 
   3   4   8      908.86      941.52    127.70 o 
   4   4   8       85.74      -25.88     86.50 o 
   5   4   8      239.05      214.56    101.65 o 
   6   4   8       88.29       36.46    107.28 o 
 -12   5   8       16.56       18.60     76.86 o 
 -11   5   8       98.09      176.93     62.00 o 
 -10   5   8      378.33      435.71     65.60 o 
  -9   5   8      101.47      101.67     46.90 o 
  -8   5   8      671.59      677.14     39.50 o 
  -7   5   8     2210.28     2112.12     48.32 o 
  -6   5   8       33.24       -8.75     38.54 o 
  -5   5   8     2930.78     2942.59     63.67 o 
  -4   5   8        0.94       20.81     45.05 o 
  -3   5   8     2816.84     2752.38     45.04 o 
  -2   5   8      176.41      203.75     45.49 o 
  -1   5   8      467.80      481.13     43.16 o 
   0   5   8       98.43      108.83     43.70 o 
   1   5   8       25.47       -1.50     50.39 o 
   2   5   8     1764.96     1729.19     86.41 o 
   3   5   8       35.40       80.21     60.05 o 
   4   5   8      668.63      805.29     78.67 o 
   5   5   8       92.70      101.77    151.73 o 
 -11   6   8       38.71       24.47     57.52 o 
 -10   6   8       14.61       23.53     56.00 o 
  -9   6   8       69.41       93.61     50.93 o 
  -8   6   8       14.58        7.76     66.95 o 
  -7   6   8      285.87      344.72     46.39 o 
  -6   6   8      654.85      587.05     46.25 o 
  -5   6   8      583.86      542.16     39.96 o 
  -4   6   8      388.58      469.29     49.07 o 
  -3   6   8      158.93      198.52     37.65 o 
  -2   6   8       20.46      -11.91     45.02 o 
  -1   6   8      156.66      133.52     52.52 o 
   0   6   8      271.30      422.68     49.72 o 
   1   6   8       55.91       40.82     41.14 o 
   2   6   8      121.51      196.53     51.04 o 
   3   6   8       12.64       54.32     59.41 o 
   4   6   8      201.85      343.62     93.66 o 
   5   6   8        9.75      -98.09     98.09 o 
 -11   7   8       19.80      107.83    103.26 o 
 -10   7   8      980.80     1020.73     54.96 o 
  -9   7   8      225.70      299.59     49.31 o 
  -8   7   8     1579.25     1633.13     59.02 o 
  -7   7   8      836.00      822.97     46.92 o 
  -6   7   8      466.62      531.51     38.63 o 
  -5   7   8      251.36      320.67     40.03 o 
  -4   7   8      108.79      169.93     43.46 o 
  -3   7   8       57.43      111.41     41.34 o 
  -2   7   8       58.13       64.95     49.38 o 
  -1   7   8        6.09       58.44     55.34 o 
   0   7   8       82.93      115.79     63.86 o 
   1   7   8      124.96      189.60     62.42 o 
   2   7   8       27.61       77.84     65.35 o 
   3   7   8      479.55      599.63     79.67 o 
   4   7   8        4.90      -32.68     93.49 o 
   5   7   8      262.20      280.58    107.26 o 
 -11   8   8      103.26      319.36    103.74 o 
 -10   8   8       31.02        6.48     53.40 o 
  -9   8   8     1068.33     1062.29     47.42 o 
  -8   8   8      347.81      338.82     49.02 o 
  -7   8   8      319.86      332.04     45.82 o 
  -6   8   8      529.19      536.35     48.13 o 
  -5   8   8       81.63      120.57     45.85 o 
  -4   8   8       34.62       47.58     53.39 o 
  -3   8   8     1085.13     1001.90     42.51 o 
  -2   8   8      482.86      424.81     49.92 o 
  -1   8   8      812.03      850.73     47.46 o 
   0   8   8      888.58      866.37     53.47 o 
   1   8   8        3.90      -15.18     49.23 o 
   2   8   8      133.20      184.11     65.52 o 
   3   8   8      113.01      121.61     79.66 o 
   4   8   8       24.13      202.49    199.83 o 
   5   8   8       28.55      -17.16    212.79 o 
 -11   9   8      164.09      132.40     64.26 o 
 -10   9   8       20.39       89.59     54.51 o 
  -9   9   8      114.78      145.49     44.43 o 
  -8   9   8       12.35       -1.05     51.11 o 
  -7   9   8        8.02       28.88     40.23 o 
  -6   9   8      261.76      269.21     47.89 o 
  -5   9   8       42.07       11.02     48.02 o 
  -4   9   8     1834.68     1764.32     49.79 o 
  -3   9   8      959.69     1019.38     50.71 o 
  -2   9   8     3068.56     3159.41     64.35 o 
  -1   9   8     2230.81     2299.42    129.99 o 
   0   9   8     1251.92     1255.81     59.07 o 
   1   9   8     1566.39     1616.61    204.66 o 
   2   9   8       15.80       70.45     67.19 o 
   3   9   8      263.42      420.99     70.28 o 
   4   9   8        4.27      -34.45     85.21 o 
   5   9   8        9.67      235.37     95.53 o 
 -11  10   8       38.94       85.52     67.19 o 
 -10  10   8       25.29       44.95     57.92 o 
  -9  10   8       54.00       81.99     51.84 o 
  -8  10   8      242.88      144.80     50.19 o 
  -7  10   8      103.47       69.75     44.93 o 
  -6  10   8       45.17       -4.65     42.99 o 
  -5  10   8       65.87       72.01     49.02 o 
  -4  10   8      164.56      212.39     43.70 o 
  -3  10   8      526.78      461.43     51.35 o 
  -2  10   8      499.85      567.53     43.83 o 
  -1  10   8      944.17      972.37     83.04 o 
   0  10   8      607.19      586.67     63.41 o 
   1  10   8      226.17      208.13     65.04 o 
   2  10   8      101.17      157.50     84.98 o 
   3  10   8       18.00       24.71     72.28 o 
   4  10   8        0.02       62.03     82.41 o 
 -10  11   8       49.73       49.92     62.14 o 
  -9  11   8        1.28       92.75     56.63 o 
  -8  11   8      273.69      330.10     56.37 o 
  -7  11   8       67.85       17.69     47.92 o 
  -6  11   8      836.62      873.45     58.02 o 
  -5  11   8       14.47       -7.76     45.02 o 
  -4  11   8      528.33      582.21     49.53 o 
  -3  11   8       28.69       56.98     51.31 o 
  -2  11   8      164.78      111.97     47.71 o 
  -1  11   8      236.62      224.17     52.82 o 
   0  11   8        5.05       54.41     65.68 o 
   1  11   8      202.69      237.73     64.98 o 
   2  11   8       14.97       57.77     61.22 o 
   3  11   8       75.26       12.83     74.61 o 
   4  11   8        1.56       37.34     92.29 o 
 -10  12   8      179.35      160.64     70.34 o 
  -9  12   8       11.44        8.40     65.85 o 
  -8  12   8       38.54      112.48     62.32 o 
  -7  12   8       68.94       95.84     53.83 o 
  -6  12   8      369.24      417.64     65.13 o 
  -5  12   8      611.09      674.08     52.52 o 
  -4  12   8       53.55       73.76     46.67 o 
  -3  12   8      865.47     1005.93     54.80 o 
  -2  12   8      178.11      256.08     48.37 o 
  -1  12   8      396.77      327.76     63.36 o 
   0  12   8      643.88      579.48     66.99 o 
   1  12   8       22.03       51.69     65.44 o 
   2  12   8      355.55      407.77     65.20 o 
   3  12   8       90.23       90.36     75.01 o 
   4  12   8       89.63      173.06    114.05 o 
 -10  13   8       74.36      158.64     90.84 o 
  -9  13   8        0.51       70.88     60.22 o 
  -8  13   8       44.44       77.98     55.71 o 
  -7  13   8      198.77      217.95     60.28 o 
  -6  13   8       43.29       -5.93     56.46 o 
  -5  13   8      969.36     1052.21     57.47 o 
  -4  13   8       43.81       40.74     54.79 o 
  -3  13   8      190.18      216.34     53.47 o 
  -2  13   8       26.30      -27.80     61.38 o 
  -1  13   8       30.87       69.57     62.86 o 
   0  13   8       57.71       74.43     58.86 o 
   1  13   8       70.76       46.35     79.19 o 
   2  13   8      316.20      337.76     72.96 o 
   3  13   8        1.08      126.44     81.01 o 
  -9  14   8       66.46       94.72     71.45 o 
  -8  14   8       45.70       47.68     60.20 o 
  -7  14   8      486.24      517.27     59.18 o 
  -6  14   8      770.09      791.46     57.85 o 
  -5  14   8      124.75      257.55     55.66 o 
  -4  14   8      886.38      867.85     56.68 o 
  -3  14   8       12.07       56.47     61.85 o 
  -2  14   8      296.44      333.09     55.52 o 
  -1  14   8       73.40      149.79     64.80 o 
   0  14   8       26.27       34.68     69.76 o 
   1  14   8      229.54      273.00     74.83 o 
   2  14   8        0.56       80.78     80.26 o 
   3  14   8      332.60      280.59     84.19 o 
  -9  15   8       18.27       13.88     70.38 o 
  -8  15   8        7.29      -78.76    100.46 o 
  -7  15   8      175.33      119.59     64.16 o 
  -6  15   8        9.77       43.71     65.06 o 
  -5  15   8       60.90       65.33     53.52 o 
  -4  15   8       44.41       61.28     61.26 o 
  -3  15   8      191.62      178.70     62.93 o 
  -2  15   8       38.48       29.01     64.54 o 
  -1  15   8       29.42       37.41     69.34 o 
   0  15   8       45.22      -79.03     79.03 o 
   1  15   8       16.80      -56.08     66.65 o 
   2  15   8       27.83      186.91     82.96 o 
  -8  16   8       48.14      222.64     98.42 o 
  -7  16   8      327.64      326.52     65.71 o 
  -6  16   8      261.21      160.95     56.90 o 
  -5  16   8        8.12       28.15     66.84 o 
  -4  16   8       65.93       28.59     64.73 o 
  -3  16   8       25.32       50.74     67.13 o 
  -2  16   8        1.61       29.72     66.26 o 
  -1  16   8        4.56       78.55     72.07 o 
   0  16   8        5.55       22.64     74.43 o 
   1  16   8       64.77      -57.11     82.71 o 
   2  16   8       22.24       63.89     86.46 o 
  -7  17   8       26.13      110.59     79.65 o 
  -6  17   8       20.98        0.99     66.92 o 
  -5  17   8       93.40       11.83     70.35 o 
  -4  17   8       65.80       34.73     66.71 o 
  -3  17   8       15.77       23.94     71.23 o 
  -2  17   8      196.20      282.07     70.84 o 
  -1  17   8       79.17      173.16     75.16 o 
   0  17   8       19.16       33.05     80.75 o 
   1  17   8      107.02      170.55     85.57 o 
  -6  18   8        2.20       95.87     77.58 o 
  -5  18   8       97.14      139.86     74.31 o 
  -4  18   8       12.79      -61.87     69.82 o 
  -3  18   8      410.03      413.86     76.43 o 
  -2  18   8      118.80      148.50     78.29 o 
  -1  18   8      201.24      190.99     79.32 o 
   0  18   8      232.11      323.59     85.24 o 
  -5  19   8      106.27       55.29     77.72 o 
  -4  19   8        9.28      189.35     73.37 o 
  -3  19   8        6.12       93.51     78.01 o 
  -2  19   8       91.70       34.43     81.92 o 
  -1  19   8       24.62       47.17     86.37 o 
 -11   1   9      361.12      354.78     70.20 o 
 -10   1   9       23.97       59.85     73.61 o 
  -9   1   9      322.05      348.74     51.71 o 
  -8   1   9      100.77      102.97     40.29 o 
  -7   1   9       59.03       97.16     41.74 o 
  -6   1   9      267.07      253.81     51.12 o 
  -5   1   9      421.75      389.63     40.91 o 
  -4   1   9      381.21      361.83     45.31 o 
  -3   1   9      691.19      725.17     35.42 o 
  -2   1   9      904.64      749.31     42.11 o 
  -1   1   9     2679.06     2720.21     96.48 o 
   0   1   9       22.83       -5.45     42.13 o 
   1   1   9     1447.85     1331.03     54.50 o 
   2   1   9      143.65      105.03     52.86 o 
   3   1   9      385.07      324.04     78.64 o 
   4   1   9      123.69      -85.57     85.57 o 
 -11   2   9       82.41      109.08     55.12 o 
 -10   2   9      373.84      433.54     53.69 o 
  -9   2   9      801.28      910.92     45.08 o 
  -8   2   9       11.23       96.73     45.47 o 
  -7   2   9      299.82      284.10     36.05 o 
  -6   2   9      608.20      658.88     82.66 o 
  -5   2   9      245.31      234.42     38.99 o 
  -4   2   9       49.56      116.94     46.51 o 
  -3   2   9     1020.93     1080.80     54.40 o 
  -2   2   9     1580.98     1482.40     57.15 o 
  -1   2   9      219.16      229.16     42.59 o 
   0   2   9     1872.86     1629.82     63.43 o 
   1   2   9       72.92      177.99     51.39 o 
   2   2   9      284.76      235.12     59.45 o 
   3   2   9      232.06      365.86     73.70 o 
   4   2   9        2.69      -28.46     93.48 o 
 -11   3   9        0.11      -36.81     56.82 o 
 -10   3   9      210.97      186.27     54.68 o 
  -9   3   9      164.34      191.38     60.60 o 
  -8   3   9      616.06      562.06     44.32 o 
  -7   3   9     1377.82     1320.22     79.51 o 
  -6   3   9       13.78       73.05     45.91 o 
  -5   3   9     1423.21     1394.30     47.31 o 
  -4   3   9      205.91      326.67     46.61 o 
  -3   3   9      817.80      825.89     49.44 o 
  -2   3   9      324.21      394.39     64.12 o 
  -1   3   9      214.38      319.58     81.01 o 
   0   3   9       66.50       97.46     49.97 o 
   1   3   9        1.23        6.73     54.24 o 
   2   3   9       67.24       51.20     58.29 o 
   3   3   9       42.29      -86.78     86.78 o 
   4   3   9       58.90      118.82    115.49 o 
 -11   4   9       55.37      101.29     59.23 o 
 -10   4   9      247.36      214.17     60.56 o 
  -9   4   9        2.94      -30.29     48.60 o 
  -8   4   9      325.19      303.46     48.21 o 
  -7   4   9       85.14      118.09     43.57 o 
  -6   4   9      479.40      511.51     57.29 o 
  -5   4   9      142.80      112.91     38.70 o 
  -4   4   9      751.33      680.94     55.59 o 
  -3   4   9       55.55       80.92     43.29 o 
  -2   4   9      150.84      263.05     42.68 o 
  -1   4   9        1.37       80.26     50.58 o 
   0   4   9      172.64      156.33     38.21 o 
   1   4   9        0.26      155.85     51.88 o 
   2   4   9      216.85      219.80     64.09 o 
   3   4   9        2.01      -72.10     73.16 o 
   4   4   9      187.78      222.27     82.42 o 
 -11   5   9        5.20       45.65     58.43 o 
 -10   5   9      128.05      209.46     51.20 o 
  -9   5   9       56.63       55.42     52.98 o 
  -8   5   9      146.64      214.82     49.65 o 
  -7   5   9      536.88      513.51     59.81 o 
  -6   5   9       43.03       98.42     68.48 o 
  -5   5   9      638.36      697.45     41.73 o 
  -4   5   9      158.31      196.77     41.48 o 
  -3   5   9      369.70      368.45     50.82 o 
  -2   5   9      713.34      775.41     44.93 o 
  -1   5   9      191.31      124.34     78.46 o 
   0   5   9        1.82      -10.41     47.31 o 
   1   5   9        0.47       47.68     46.97 o 
   2   5   9       57.39       81.45     69.14 o 
   3   5   9       66.21      121.13     62.61 o 
   4   5   9       20.46      148.79     96.54 o 
 -11   6   9      151.92      123.76     65.78 o 
 -10   6   9        1.39      -73.17     97.93 o 
  -9   6   9      466.22      442.38     51.61 o 
  -8   6   9      625.63      625.10     48.94 o 
  -7   6   9      267.79      253.56     50.40 o 
  -6   6   9     2940.22     2827.59     54.61 o 
  -5   6   9      192.93      225.34     39.44 o 
  -4   6   9     2058.52     2089.20     63.96 o 
  -3   6   9      663.19      597.07     45.66 o 
  -2   6   9      128.54       49.50     49.97 o 
  -1   6   9        2.52       28.35     54.46 o 
   0   6   9       83.20       68.89     49.96 o 
   1   6   9       67.82      147.07     51.49 o 
   2   6   9       26.95       96.08     60.79 o 
   3   6   9      182.48      147.49     76.05 o 
   4   6   9      109.62      118.88     85.67 o 
 -11   7   9      135.70      203.71     61.05 o 
 -10   7   9       27.35       73.01     54.51 o 
  -9   7   9       20.55      -37.11     52.55 o 
  -8   7   9      110.33      193.37     51.10 o 
  -7   7   9      181.36      168.13     40.33 o 
  -6   7   9        2.52       26.42     48.47 o 
  -5   7   9      277.72      258.23     49.75 o 
  -4   7   9      372.11      398.67     44.48 o 
  -3   7   9       45.08       59.95     45.47 o 
  -2   7   9      220.72      336.27     51.17 o 
  -1   7   9        4.68       22.25     59.62 o 
   0   7   9        6.22       28.95     46.01 o 
   1   7   9      314.84      365.71     53.04 o 
   2   7   9      329.40      284.48    116.65 o 
   3   7   9        0.47       66.04     74.77 o 
   4   7   9      139.16      293.71    196.85 o 
 -11   8   9        1.47       39.19     63.29 o 
 -10   8   9      149.69       94.75     62.36 o 
  -9   8   9       25.32       -3.30     48.43 o 
  -8   8   9      186.60      228.84     44.48 o 
  -7   8   9       32.84       75.02     46.31 o 
  -6   8   9      229.45      350.29     54.22 o 
  -5   8   9       14.48       -4.43     38.21 o 
  -4   8   9      152.35      245.41     50.89 o 
  -3   8   9      205.28      190.16     47.58 o 
  -2   8   9      556.24      534.90     48.65 o 
  -1   8   9        9.08      -36.05     49.22 o 
   0   8   9      552.29      637.74     56.25 o 
   1   8   9       29.80      -67.90     67.90 o 
   2   8   9      273.20      254.07     65.42 o 
   3   8   9       38.50       41.04     71.30 o 
   4   8   9      114.40      172.62     81.75 o 
 -10   9   9       16.52       22.75     63.64 o 
  -9   9   9       55.30       77.82     62.92 o 
  -8   9   9       64.50      -43.55     61.25 o 
  -7   9   9      176.50      164.47     52.11 o 
  -6   9   9        7.95       78.96     53.38 o 
  -5   9   9      117.70      161.72     52.15 o 
  -4   9   9       49.21       81.86     51.48 o 
  -3   9   9       14.67       67.22     47.86 o 
  -2   9   9      108.01      174.39     52.92 o 
  -1   9   9      197.77      164.07     67.61 o 
   0   9   9        4.96       14.04    100.05 o 
   1   9   9        3.87       29.52     90.48 o 
   2   9   9       16.48       78.25     76.91 o 
   3   9   9       78.83      -64.70     74.90 o 
 -10  10   9      109.01      110.97     68.29 o 
  -9  10   9       98.54       79.67     60.58 o 
  -8  10   9        9.94      -14.00     72.61 o 
  -7  10   9       87.61       72.99     56.50 o 
  -6  10   9        0.84      -48.19     48.19 o 
  -5  10   9       51.35       50.12     52.99 o 
  -4  10   9      124.32      163.28     53.78 o 
  -3  10   9      422.47      461.34     49.30 o 
  -2  10   9     1004.91     1030.59     51.09 o 
  -1  10   9        4.40       10.74     54.04 o 
   0  10   9      625.98      536.36     62.06 o 
   1  10   9       56.46       73.75     69.93 o 
   2  10   9      342.93      474.29     76.89 o 
   3  10   9       80.07      234.71     66.96 o 
 -10  11   9      148.75       58.73     70.91 o 
  -9  11   9       26.45        4.48     59.03 o 
  -8  11   9      342.88      286.40     53.63 o 
  -7  11   9       42.10       91.76     49.91 o 
  -6  11   9       70.03       47.72     56.47 o 
  -5  11   9        0.34       62.23     54.46 o 
  -4  11   9       64.59      164.51     54.91 o 
  -3  11   9      117.44      177.57     82.51 o 
  -2  11   9      326.09      336.04     56.60 o 
  -1  11   9      424.74      507.49     58.06 o 
   0  11   9      179.10      154.60     68.38 o 
   1  11   9      816.63      747.52     71.07 o 
   2  11   9       95.34      265.63    106.84 o 
   3  11   9        6.48      126.81     79.02 o 
  -9  12   9      190.99      147.25     61.80 o 
  -8  12   9      166.71      205.27     62.01 o 
  -7  12   9      147.27      188.85     60.82 o 
  -6  12   9      224.81      221.20     58.37 o 
  -5  12   9       32.91      -16.49     57.16 o 
  -4  12   9      192.23      234.60     85.30 o 
  -3  12   9       46.26       83.99     54.80 o 
  -2  12   9       31.42       31.55     49.67 o 
  -1  12   9      132.11      224.12     65.64 o 
   0  12   9        2.28      -23.18     68.82 o 
   1  12   9       36.21       39.35     75.19 o 
   2  12   9        0.17       67.81     74.64 o 
  -9  13   9      129.76      148.96     70.65 o 
  -8  13   9        1.27       -8.42     54.61 o 
  -7  13   9       41.69       98.11     62.12 o 
  -6  13   9       31.72       20.97     59.26 o 
  -5  13   9       70.04      100.08     58.37 o 
  -4  13   9       55.02       95.59     59.68 o 
  -3  13   9      173.63      167.56     53.53 o 
  -2  13   9        0.07       45.41     69.48 o 
  -1  13   9      136.55      279.58     66.76 o 
   0  13   9       69.98       70.91    113.55 o 
   1  13   9       41.44       44.92     75.79 o 
   2  13   9       31.85       10.88     78.14 o 
  -8  14   9      110.29      160.92     69.74 o 
  -7  14   9        4.54       12.91     60.59 o 
  -6  14   9      229.31      269.56     56.51 o 
  -5  14   9       33.70       23.68     57.38 o 
  -4  14   9      250.90      214.58     57.72 o 
  -3  14   9      207.42      206.65     68.26 o 
  -2  14   9       23.28       31.17     66.98 o 
  -1  14   9       16.54       99.09     72.68 o 
   0  14   9       36.45       52.46     65.50 o 
   1  14   9       68.49      240.75     81.01 o 
  -8  15   9       41.92       33.03     71.54 o 
  -7  15   9      522.98      514.10     61.02 o 
  -6  15   9        9.44        0.35     67.18 o 
  -5  15   9      782.52      763.33     62.83 o 
  -4  15   9      126.38       95.44     71.23 o 
  -3  15   9      462.52      698.83    143.75 o 
  -2  15   9      163.99       60.45     61.79 o 
  -1  15   9       87.50        5.93     70.39 o 
   0  15   9       68.71       61.19     77.70 o 
   1  15   9       16.39      119.57    147.10 o 
  -7  16   9        0.95       34.30     70.45 o 
  -6  16   9       87.36      103.20     68.58 o 
  -5  16   9       49.62       67.63     73.91 o 
  -4  16   9      117.41      176.41     70.76 o 
  -3  16   9       52.37      -13.02     68.30 o 
  -2  16   9       20.88       -2.24     68.66 o 
  -1  16   9       14.16       96.10     71.55 o 
   0  16   9        8.50      113.42     78.01 o 
  -6  17   9       31.62      136.89     77.61 o 
  -5  17   9       31.33       89.85     78.20 o 
  -4  17   9       13.94       23.37     75.79 o 
  -3  17   9       41.58       75.60     77.52 o 
  -2  17   9        0.10      -20.65    101.17 o 
  -1  17   9       47.63       90.11     94.17 o 
 -11   0  10      271.29      299.52     77.83 o 
 -10   0  10      382.20      349.78    103.13 o 
  -9   0  10      737.29      742.99     59.29 o 
  -8   0  10      131.52      261.33     78.43 o 
  -7   0  10      906.72      968.39    114.12 o 
  -6   0  10       11.30       88.72     68.79 o 
  -5   0  10       56.81      104.43    112.22 o 
  -4   0  10      147.58      138.69    130.84 o 
  -3   0  10      201.49      189.27     57.07 o 
  -2   0  10      798.68      770.11     70.16 o 
  -1   0  10       86.20      129.85     59.68 o 
   0   0  10      819.34      756.85     63.56 o 
   1   0  10      192.12      287.32    161.96 o 
   2   0  10      183.96       86.90     77.96 o 
   3   0  10      316.11      425.51    134.28 o 
 -11   1  10       40.69      134.22     62.62 o 
 -10   1  10       83.43      164.74     61.98 o 
  -9   1  10       58.85        5.13     54.78 o 
  -8   1  10      349.29      316.30     47.42 o 
  -7   1  10       11.71       37.76     56.08 o 
  -6   1  10       83.96       45.13     58.50 o 
  -5   1  10       27.60       40.29     49.57 o 
  -4   1  10      137.25      189.71     49.55 o 
  -3   1  10       82.43       58.95     42.66 o 
  -2   1  10      231.21      124.42     43.22 o 
  -1   1  10      276.46      333.36     43.82 o 
   0   1  10       21.06       69.98     44.75 o 
   1   1  10      197.26      163.35    105.24 o 
   2   1  10       24.90       88.89     55.85 o 
   3   1  10        0.03      -40.06     81.95 o 
 -11   2  10        0.10        6.78     62.50 o 
 -10   2  10       91.25       68.29     46.08 o 
  -9   2  10       12.26      -20.92     64.38 o 
  -8   2  10      220.34      222.64     45.14 o 
  -7   2  10       15.22       77.06     46.07 o 
  -6   2  10      129.51       93.32     46.16 o 
  -5   2  10      115.09      213.13     48.00 o 
  -4   2  10      139.18      176.50     89.47 o 
  -3   2  10      359.76      381.39     44.86 o 
  -2   2  10       81.90      203.02     44.96 o 
  -1   2  10      519.11      515.87     49.46 o 
   0   2  10       50.31      105.63     47.75 o 
   1   2  10      319.44      331.03     60.46 o 
   2   2  10       42.88     -112.27    112.27 o 
   3   2  10       51.91      -18.01    125.55 o 
 -11   3  10      113.10      110.95     59.27 o 
 -10   3  10        1.47      114.63     60.61 o 
  -9   3  10      169.85      207.91     51.94 o 
  -8   3  10       99.54       35.77     47.12 o 
  -7   3  10        6.65      -18.79     45.65 o 
  -6   3  10      111.85       95.04     52.08 o 
  -5   3  10      104.97      172.73     39.15 o 
  -4   3  10        3.48       82.29     52.17 o 
  -3   3  10       24.41       32.60     40.73 o 
  -2   3  10        2.89       23.58     41.55 o 
  -1   3  10       82.10       14.84     44.56 o 
   0   3  10       91.65      192.83     47.61 o 
   1   3  10      204.08      138.12     47.95 o 
   2   3  10      283.07      375.90     65.03 o 
   3   3  10       36.70      192.17     97.08 o 
 -11   4  10       30.55      107.47     75.05 o 
 -10   4  10        1.33      -12.03     59.24 o 
  -9   4  10       87.35       95.25     52.11 o 
  -8   4  10      527.46      545.87     44.72 o 
  -7   4  10       11.33       12.00     39.21 o 
  -6   4  10     2065.48     1967.54     50.05 o 
  -5   4  10      292.55      370.12     50.64 o 
  -4   4  10     1394.48     1390.19     56.57 o 
  -3   4  10     1006.48     1058.12     67.41 o 
  -2   4  10       85.03       99.77     53.12 o 
  -1   4  10      332.38      333.28     43.09 o 
   0   4  10       65.10      165.70     47.19 o 
   1   4  10       34.87      109.36     59.86 o 
   2   4  10        8.44      144.66     76.70 o 
   3   4  10       35.20       88.66    114.48 o 
 -10   5  10        3.98      109.99     52.40 o 
  -9   5  10      164.23        5.69     53.19 o 
  -8   5  10        9.91       36.76     76.37 o 
  -7   5  10     1200.01     1089.36     48.43 o 
  -6   5  10      300.78      300.64     53.13 o 
  -5   5  10     1204.64     1242.68     52.55 o 
  -4   5  10      500.53      615.49     52.04 o 
  -3   5  10      864.39      742.50     63.67 o 
  -2   5  10      645.41      635.94     48.35 o 
  -1   5  10        2.93       70.31     65.35 o 
   0   5  10      106.04      100.53     59.53 o 
   1   5  10       84.99       92.48     58.52 o 
   2   5  10       18.70      -78.58     78.58 o 
   3   5  10        1.90       83.15    100.04 o 
 -10   6  10       65.87      121.03     61.87 o 
  -9   6  10       11.52       70.92     58.81 o 
  -8   6  10        2.49       46.72     51.01 o 
  -7   6  10        1.62       35.69     66.22 o 
  -6   6  10        0.90        5.75     46.71 o 
  -5   6  10        7.92      -29.35     50.85 o 
  -4   6  10       13.14      101.98     45.33 o 
  -3   6  10        2.33       71.75     69.06 o 
  -2   6  10       48.57       93.00     46.65 o 
  -1   6  10       49.56       19.97     57.97 o 
   0   6  10       49.82       89.06     53.78 o 
   1   6  10       35.82      179.86     69.47 o 
   2   6  10       56.02        1.22    128.91 o 
   3   6  10      116.90      331.53    173.17 o 
 -10   7  10        2.38      -52.48     61.50 o 
  -9   7  10       69.52      202.60     83.49 o 
  -8   7  10       17.01       17.98     47.91 o 
  -7   7  10      361.33      413.03     62.54 o 
  -6   7  10       28.11       17.03     47.02 o 
  -5   7  10      346.36      339.87     45.20 o 
  -4   7  10      386.81      408.04     50.54 o 
  -3   7  10      168.55      160.65     59.67 o 
  -2   7  10     1057.17     1114.14     82.71 o 
  -1   7  10        9.27        1.66     52.49 o 
   0   7  10      396.97      381.54     56.01 o 
   1   7  10       11.91       12.40     60.36 o 
   2   7  10       35.58      -14.74     77.79 o 
 -10   8  10       31.18       61.56     67.55 o 
  -9   8  10      251.26      234.99     54.93 o 
  -8   8  10       23.05       -5.22     50.94 o 
  -7   8  10       81.66      103.59     50.38 o 
  -6   8  10      173.27      127.62     79.34 o 
  -5   8  10      128.20      156.52     54.48 o 
  -4   8  10       44.98      -18.08     50.57 o 
  -3   8  10      543.12      544.94     63.05 o 
  -2   8  10      173.50      190.64     69.30 o 
  -1   8  10      144.42      197.38     54.27 o 
   0   8  10      357.14      379.60     59.88 o 
   1   8  10       18.97      -64.81     91.51 o 
   2   8  10       13.74      -84.12    112.30 o 
  -9   9  10      117.03      168.53     63.50 o 
  -8   9  10      491.29      534.57     58.84 o 
  -7   9  10       16.13      -26.99     57.67 o 
  -6   9  10       20.30        3.72     68.58 o 
  -5   9  10      133.00       96.80     49.36 o 
  -4   9  10        4.12      140.10     63.51 o 
  -3   9  10      154.35      172.70     58.66 o 
  -2   9  10       73.92      170.72     55.37 o 
  -1   9  10      488.08      441.56     56.76 o 
   0   9  10       19.37       35.53     71.43 o 
   1   9  10      526.66      535.11    102.29 o 
   2   9  10      180.76      143.88     85.69 o 
  -9  10  10      158.12      155.57     65.72 o 
  -8  10  10       53.99       13.48     62.89 o 
  -7  10  10      188.63       96.83     58.74 o 
  -6  10  10       47.24      123.31     59.40 o 
  -5  10  10       65.55       92.03     43.62 o 
  -4  10  10       28.19       44.20     53.85 o 
  -3  10  10       15.45      -37.42     61.05 o 
  -2  10  10      320.73      362.27     52.82 o 
  -1  10  10       19.83       48.51     64.99 o 
   0  10  10       48.16       -0.91     71.27 o 
   1  10  10        0.13      -29.54     70.83 o 
  -9  11  10       26.58      122.13     63.91 o 
  -8  11  10       10.50      105.02     64.34 o 
  -7  11  10        2.58       90.76     59.18 o 
  -6  11  10       10.41       45.33     58.79 o 
  -5  11  10        5.71       35.74     51.78 o 
  -4  11  10       32.91        7.44     53.03 o 
  -3  11  10        4.38       -7.55     57.58 o 
  -2  11  10        5.06       58.49     51.47 o 
  -1  11  10      310.43      242.50     64.04 o 
   0  11  10      138.52       67.18     78.79 o 
   1  11  10       71.57       62.48     72.94 o 
  -8  12  10        3.36       30.53     65.78 o 
  -7  12  10      130.45      124.71     57.23 o 
  -6  12  10       37.79      -38.54     64.05 o 
  -5  12  10        2.04      -17.89     67.94 o 
  -4  12  10        3.40       67.04     56.56 o 
  -3  12  10        2.32       47.25     61.19 o 
  -2  12  10      209.60      161.93     58.60 o 
  -1  12  10      119.89      183.64     78.75 o 
   0  12  10      283.64      306.69     84.79 o 
  -8  13  10       58.14      113.42     80.17 o 
  -7  13  10      305.94      361.48     65.86 o 
  -6  13  10        1.38       46.55     60.84 o 
  -5  13  10      386.65      492.39     64.28 o 
  -4  13  10      115.47      174.39     64.70 o 
  -3  13  10       75.78      149.50     56.60 o 
  -2  13  10       82.49       70.58     72.15 o 
  -1  13  10        0.13       34.00     79.18 o 
   0  13  10       50.20       60.88     80.49 o 
  -7  14  10       10.32       97.48     72.92 o 
  -6  14  10      311.40      379.80     66.00 o 
  -5  14  10       12.78       61.73     63.76 o 
  -4  14  10      344.05      369.56     69.26 o 
  -3  14  10      113.75      186.66     76.41 o 
  -2  14  10       20.39      -74.34     76.79 o 
  -1  14  10        4.73       26.33     77.89 o 
  -6  15  10        1.59       62.90    134.89 o 
  -5  15  10        5.85       59.12     65.89 o 
  -4  15  10        0.19      104.29     66.45 o 
  -3  15  10        2.02       46.47     77.89 o 
  -2  15  10       19.37      133.80     76.88 o 
 -10   1  11      306.05      322.93     58.72 o 
  -9   1  11       16.96        7.76     62.99 o 
  -8   1  11      610.33      633.14     52.84 o 
  -7   1  11       16.60       55.70     52.87 o 
  -6   1  11      327.78      463.37     60.28 o 
  -5   1  11        8.54       54.99     49.16 o 
  -4   1  11      148.97      212.19     43.86 o 
  -3   1  11        7.15       74.01     63.50 o 
  -2   1  11       43.01      159.04     68.33 o 
  -1   1  11       88.55       86.92     51.92 o 
   0   1  11       63.41        0.22     58.47 o 
   1   1  11      185.06      173.11     60.68 o 
 -10   2  11       18.59       63.92     62.67 o 
  -9   2  11      296.03      380.01     59.97 o 
  -8   2  11       22.32      143.14     53.73 o 
  -7   2  11      270.08      363.15     71.79 o 
  -6   2  11       95.33      111.31     56.94 o 
  -5   2  11       18.37       87.78     53.92 o 
  -4   2  11      107.18      130.05     41.48 o 
  -3   2  11      112.16      200.19     48.22 o 
  -2   2  11       37.26      -50.99     56.92 o 
  -1   2  11        4.31       13.39     65.24 o 
   0   2  11      242.35      281.40     65.09 o 
   1   2  11      125.09      190.08     61.36 o 
 -10   3  11        0.02      -75.82     75.82 o 
  -9   3  11       17.70       88.01     57.37 o 
  -8   3  11        0.34      -57.57     57.57 o 
  -7   3  11      230.33      269.13     54.80 o 
  -6   3  11      128.47      180.12     56.07 o 
  -5   3  11      267.42      229.72     77.91 o 
  -4   3  11      570.68      672.77     53.95 o 
  -3   3  11       15.45       86.55     49.46 o 
  -2   3  11      513.47      435.87     53.87 o 
  -1   3  11       29.97       81.48     69.26 o 
   0   3  11      333.98      425.09     68.01 o 
   1   3  11      154.06      285.18     58.90 o 
 -10   4  11        0.52      120.77     88.04 o 
  -9   4  11       26.03      122.30     62.76 o 
  -8   4  11        6.12       12.05     56.31 o 
  -7   4  11       37.51       42.03     53.54 o 
  -6   4  11       85.18      172.89     48.33 o 
  -5   4  11      154.39      274.67     54.60 o 
  -4   4  11       14.60       71.23     55.20 o 
  -3   4  11      208.92      137.62     71.19 o 
  -2   4  11        0.61       67.90     54.45 o 
  -1   4  11      127.33       26.85     72.66 o 
   0   4  11       27.06       80.22     61.15 o 
   1   4  11       81.09      144.52     65.13 o 
  -9   5  11       15.53       67.09     55.51 o 
  -8   5  11        0.66      -56.64     56.64 o 
  -7   5  11       95.64       71.31     61.92 o 
  -6   5  11       30.68        7.26     46.25 o 
  -5   5  11      130.80      185.40     52.06 o 
  -4   5  11      173.53      226.73     70.26 o 
  -3   5  11       71.74       85.01     58.02 o 
  -2   5  11      156.69      132.29     47.64 o 
  -1   5  11        0.80      117.56     55.23 o 
   0   5  11       54.76       20.35     68.43 o 
   1   5  11       54.04      141.24    140.95 o 
  -9   6  11        0.18      124.19     59.80 o 
  -8   6  11       72.72      121.56     59.74 o 
  -7   6  11       27.27       83.95     51.94 o 
  -6   6  11      351.41      384.40     59.59 o 
  -5   6  11      427.55      468.63    114.54 o 
  -4   6  11      149.50       72.27     56.75 o 
  -3   6  11      674.19      751.52     49.32 o 
  -2   6  11        0.00      -16.24     98.43 o 
  -1   6  11      386.63      467.79     63.40 o 
   0   6  11       96.81      142.26     56.33 o 
   1   6  11       15.62      -60.13     73.79 o 
  -9   7  11       42.49       53.00     55.47 o 
  -8   7  11       50.44      -24.37     62.36 o 
  -7   7  11       42.94       19.86     54.34 o 
  -6   7  11        0.05       41.05     73.13 o 
  -5   7  11      212.60      236.61     74.17 o 
  -4   7  11      181.44      155.02     58.79 o 
  -3   7  11        1.63      180.54     59.39 o 
  -2   7  11       52.84      157.98     56.42 o 
  -1   7  11       13.20       32.12     53.29 o 
   0   7  11       10.79      -28.50     68.89 o 
  -9   8  11      238.14      353.37    154.70 o 
  -8   8  11        1.49       48.12     56.65 o 
  -7   8  11      152.93      175.58     59.22 o 
  -6   8  11        5.19       55.80     63.45 o 
  -5   8  11      185.62      237.37     74.64 o 
  -4   8  11       12.06       -0.48     63.02 o 
  -3   8  11       54.01       88.92     61.04 o 
  -2   8  11        5.92      -68.42     68.42 o 
  -1   8  11       65.19      134.59     65.54 o 
   0   8  11        3.51       21.19     64.83 o 
  -8   9  11        0.98       -3.81     68.45 o 
  -7   9  11        0.44       31.91     57.56 o 
  -6   9  11        4.78       79.66     56.92 o 
  -5   9  11       15.33       20.07     57.67 o 
  -4   9  11       27.44      130.01     62.99 o 
  -3   9  11        0.12      -28.81     60.92 o 
  -2   9  11       31.62      126.43     64.71 o 
  -1   9  11        0.47       54.47     68.65 o 
   0   9  11       26.70       53.53     82.51 o 
  -8  10  11        0.19       39.23     75.50 o 
  -7  10  11      299.14      294.98     58.42 o 
  -6  10  11       72.71      106.43     87.17 o 
  -5  10  11       21.36      104.24     75.25 o 
  -4  10  11        5.24       -1.38     58.97 o 
  -3  10  11        6.70      -41.27     75.63 o 
  -2  10  11       60.36      104.10     61.91 o 
  -1  10  11        3.39      -34.00     76.91 o 
  -7  11  11       46.31       87.15     63.93 o 
  -6  11  11       56.12       24.83     58.00 o 
  -5  11  11       77.69        9.89     66.50 o 
  -4  11  11       19.71       48.21     63.65 o 
  -3  11  11        6.03      -12.92     63.41 o 
  -2  11  11       49.24       65.07     68.32 o 
  -6  12  11       48.82       55.51     67.09 o 
  -5  12  11       10.40      -73.17     73.17 o 
  -4  12  11       51.30       52.30     65.01 o 
  -3  12  11      213.53      298.21     66.50 o 
  -8   0  12       19.76      145.12     86.11 o 
  -7   0  12      397.36      494.67    104.53 o 
  -6   0  12      142.68       68.37     88.36 o 
  -5   0  12       76.98       14.20     77.01 o 
  -4   0  12       42.22       19.85     92.95 o 
  -3   0  12       24.87       65.56     87.47 o 
  -2   0  12        1.00      148.58     86.23 o 
  -1   0  12        6.00       71.94     96.35 o 
  -8   1  12      102.81      199.58     77.64 o 
  -7   1  12       26.84        0.04     65.90 o 
  -6   1  12        9.76       35.57     80.14 o 
  -5   1  12       79.82       15.04     57.48 o 
  -4   1  12       67.12       39.98     63.62 o 
  -3   1  12        3.95      101.46     61.16 o 
  -2   1  12       34.04      164.78     79.60 o 
  -1   1  12        5.53       56.65     76.78 o 
  -8   2  12        0.51       -6.60     59.16 o 
  -7   2  12      125.98      280.57     66.29 o 
  -6   2  12       49.13       39.75     57.40 o 
  -5   2  12       91.94      150.99     61.47 o 
  -4   2  12       13.90      -57.21     57.21 o 
  -3   2  12      247.85      376.17     62.94 o 
  -2   2  12       46.22       38.00     81.45 o 
  -1   2  12      133.34      287.34     68.87 o 
  -8   3  12       37.99       15.51     75.17 o 
  -7   3  12       54.07       61.50     58.64 o 
  -6   3  12       36.93      203.54     82.20 o 
  -5   3  12      180.43      205.04     55.72 o 
  -4   3  12        3.90       66.96     61.48 o 
  -3   3  12       18.99      102.46     65.25 o 
  -2   3  12       18.60        1.53     68.14 o 
  -1   3  12        1.37      -46.49     72.13 o 
  -8   4  12       34.69       84.20     63.30 o 
  -7   4  12       18.37       14.66     67.72 o 
  -6   4  12       75.16       92.77     59.10 o 
  -5   4  12      149.26      243.78     56.74 o 
  -4   4  12        5.51       25.82     65.39 o 
  -3   4  12      190.41      214.39     59.07 o 
  -2   4  12       52.28      117.63     59.55 o 
  -1   4  12       78.97      128.39    142.48 o 
  -8   5  12        2.40       65.25    136.24 o 
  -7   5  12       44.83       62.71     69.64 o 
  -6   5  12       81.15       -4.77     59.51 o 
  -5   5  12       81.12       58.22     63.71 o 
  -4   5  12      369.56      391.15     54.10 o 
  -3   5  12        2.15        2.49     65.33 o 
  -2   5  12      262.77      248.56     61.93 o 
  -7   6  12        9.86        3.71     67.75 o 
  -6   6  12       20.00       94.82     66.01 o 
  -5   6  12       57.90       83.71     61.57 o 
  -4   6  12      114.26      115.05     67.04 o 
  -3   6  12        1.70      101.15     60.86 o 
  -2   6  12       16.60       20.47     64.60 o 
  -7   7  12       13.45      283.62    128.66 o 
  -6   7  12      145.05      117.77     57.31 o 
  -5   7  12       13.86       66.51     66.90 o 
  -4   7  12      202.30      194.61     60.89 o 
  -3   7  12       41.48       13.97     61.50 o 
  -6   8  12       27.19       41.33     85.86 o 
  -5   8  12       22.88      115.80     62.01 o 
  -4   8  12        8.44       43.34     66.77 o 
  -3   8  12      169.79       60.98    124.67 o 
                                                 
